# Supplementary material for: Anoctamin 2-chloride channels reduce simple spike activity and mediate inhibition at elevated calcium concentration in cerebellar Purkinje cells
Source: PLoS One. 2021 Mar 2;16(3):e0247801. doi: 10.1371/journal.pone.0247801 (PMC7924762; doi:10.1371/journal.pone.0247801)
Supplement: S1 File — (XLSX) [file pone.0247801.s005.xlsx]

## Sheet: Figure 2
B_Purkinje cell density [#/mm PCL]			C_Purkinje cell diameter [µm]			D_Interneuron density [#/105 µm3 ML]			G_GABAergic synapses density [#/102 µm2 ML]			H_climbing fiber synapses density [#/102 µm2 ML]			I_climbing fiber synapses distances [µm]
wt	Ano2-/-		wt	Ano2-/-		wt	Ano2-/-		wt	Ano2-/-		wt	Ano2-/-		wt	Ano2-/-
33.4171	40.3957		21.771	13.756		9.83008	29.1808		33.9666	22.079		4.95693	3.39184		7.732	2.049
39.116	29.9026		24.214	14.497		13.3551	12.9708		18.4778	30.3757		3.03907	3.34494		1.965	4.651
44.2822	35.9547		19.448	17.797		13.2699	9.40835		31.5355	20.0172		3.60999	3.98796		3.269	1.576
50.1373	33.5783		23.21	17.206		12.3019	14.0224		33.5184	25.5168		4.68006	4.71102		1.61	9.849
42.2172	39.2961		24.032	21.244		10.9317	9.64988		19.3728	24.333		3.40537	4.30004		2.571	0.933
36.5983	31.137		25.597	31.72		14.8925	13.8719		10.76	23.1863		2.28665	3.67315		1.473	1.647
35.5335	46.9006		16.32	25.894		13.8254	10.8356		10.9935	29.9824		3.01802	4.78784		4.583	1.584
44.8345	35.6472		20.804	22.173		14.3488	11.6704		11.4801	18.7528		3.1558	2.33924		2.3	4
44.03	49.8355		20.138	26.076		13.6623	12.347		10.8262	21.093		2.89817	2.61687		3.744	0.933
36.9531	28.3154		19.472	22.576		13.7172	14.4137		26.3472	19.9355		2.57046	2.33058		2.808	5.224
40.2924	44.3597		20.457	29.248		12.0685	14.1871		21.8463	25.3609		2.46326	3.37149		2.488	1.449
39.3413	31.562		21.287	25.243		10.2213	13.4656		21.1903	41.87		2.7702	4.38302		6.361	0.577
33.4778	36.3306		21.091	29.951		9.71421	13.8737		14.0053	20.5476		1.21306	2.39821		3.128	2.024
44.2139	38.4983		21.971	24.715		11.3331	11.0079		22.2526	20.4844		4.8155	2.76238		1.674	1.933
41.6955	43.9985		25.077	25.243		12.3514	13.3447		20.1439	16.9876		4.09726	2.05177		2.99	2.639
35.7397	38.1621		20.648	26.529		13.5793	17.2628		19.8536	19.7538		3.57496	2.12438		3.228	2.448
48.263	41.2315		22.481	23.16		15.2258	16.1428		22.3609	21.2182		3.41625	2.49468		1.173	1.731
41.2773	32.2932		20.218	19.089		11.3634	12.7875		18.0711	20.8635		3.54222	3.1921		1.965	3.364
38.0298	46.584		20.581	20.377		12.423	14.2247		15.3467	31.6759		2.38423	3.41188		7.085	4.079
36.9067	28.4935		24.565	21.287		17.4927	24.0508		28.1133	16.4771		3.9769	2.00966		1.626	1.789
37.6167	35.5303		19.04	16.163		13.2398	15.3189		13.4242	17.2625		3.59696	2.83621		2.07	2.884
28.2232	46.305		23.24	18.943		13.212	22.1852		37.2961	20.8879		5.76938	2.87262		1.239	2.086
50.6717	22.2246		25.169	15.86		13.5226	21.943		13.0756	14.1309		2.47613	4.0477		0.976	2.291
42.0577	41.33		19.907	17.416		13.1891	21.9226		23.4533	27.6012		3.34557	3.96618		1.341	4.048
52.9421	52.0239		20.955	20.411		11.6321	23.5915		27.0076	14.5566		3.03609	3.20296		2.083	1.979
42.25	43.5403		18.665	20.681		16.2442	25.2654		20.9174	17.5222		3.30058	3.07704		0.727	2.405
34.997	34.9888		21.626	15.772		15.9152	30.9186		19.7523	20.8994		2.69242	6.00462		1.965	2.624
41.0707	33.6897		20.94	23.955		18.4289	30.8055		20.1954	21.2339		4.69199	4.35383		1.979	1.29
37.845	36.8115		25.068	22.45		16.0549	25.759		21.0508	22.1791		3.74734	3.26236		3.269	3.513
42.6845	34.4209		20.98	23.887		15.1591	26.9047		20.1682	26.601		4.02716	4.58882		2.311	1.367
41.9965	43.608		17.138	22.808		17.2079	20.1994		21.4435	18.1605		4.01954	4.19917		5.936	2.72
43.7203	52.5406		23.215	22.139		15.2535	30.542		12.934	21.1968		1.60926	4.05592		1.84	2.448
39.4744	43.0708		21.864	22.275		16.4789	18.1249		21.4331	21.2141		3.98684	2.87905		1.543	1.073
41.8003	30.641		20.796	21.771		16.4597	25.7648		22.3117	17.1231		5.25972	3.13204		1.239	4.551
51.0887	41.3089		27.552	22.275		18.6594	19.1605		27.132	20.2121		2.35562	2.47884		1.674	1.12
31.6308	46.2019		22.412	26.659		15.4225	18.8255		29.2927	21.1715		4.35315	2.86518		4.146	2.624
28.0953	46.8441		23.121	29.24		14.1526	17.1207		22.9032	27.7711		5.24107	4.09566		2.401	1.131
31.9981	38.7772		22.632	24.565		13.2195	18.3832		31.5306	31.8655		4.41382	4.73917		3.195	1.927
43.7484	30.3244		20.686	19.149		16.8127	13.3147		23.3695	17.3967		4.21779	2.77487		3.253	1.6
50.1926	52.4211		24.994	22.481		15.5959			30.8029	23.1277		4.65073	3.45223		4.89	1.131
40.4259	34.5744		21.215	17.216		20.6351			25.4323	33.4195		3.37188	5.48909		1.173	3.236
39.5904	25.3942		21.448	15.699		22.1691			28.7016	16.1579		2.18171	1.63815		1.979	5.299
59.1725			24.031	17		18.6915				17.3491			1.11055		3.069	4.813
29.8612			25.905	16.601		25.4963				15.4976			2.49849		5.107	2.287
37.0824			27.063	18.808		25.5534				29.6254			2.59404		1.796	1.7
41.8768			20.965	26.995		23.3828				18.1321			1.84502		2.057	3.065
42.338			22.481	15.875		35.1027				17.8686			1.85716		4.691	2.573
40.811			21.468	16.795		18.7988				15.6059			2.26656		1.626	1.938
37.4725			21.279	15.098		20.7062									1.473	5.488
33.2557			21.893	16.049		20.3549									2.882	3.586
39.7553			21.24	20.218		27.4672									3.917	1.674
47.8206			20.636	18.106		16.1819									2.07	1.938
52.956			24.669	22.233		21.7423									1.659	1.462
30.787			20.846	19.825		35.8392									0.727	1.734
42.8016			20.776	14.914		19.5911									1.61	0.721
54.1383			27.728	23.13		26.9939									1.979	1.521
41.2939			20.353	23.13		21.9674									1.341	0.962
42.9187			23.206	24.48		15.9285									1.173	10.892
41.4676			20.761	23.887		22.2023									6.395	4.094
46.5395			24.508	25.876		23.6765									1.674	0.701
41.5332			21.157	22.604		23.1146									1.173	2.404
			20.21	28.111		26.1547									2.057	1.452
			19.744	26.97											1.854	3.801
			19.543	23.448											3.195	5.376
			17.562	27.081											6.02	5.901
			20.277	26.24											3.744	7.785
			19.011	22.368											1.854	6.292
			17.485	24.061											4.879	1.202
			18.842	17.162											1.341	4.603
			20.621	18.31											2.54	2.15
			20.98	23.369											1.965	8.392
			26.794	25.243											1.626	1.901
			23.353	21.178											0.948	2.746
			23.494	17.162											3.458	2.12
			24.326	18.106											3.128	4.519
			18.346	18.498											2.057	2.77
			19.744	22.481											1.473	0.829
			20.955	23.8											1.674	0.829
			15.454	18.145											2.12	3.828
			19.352	19.089											1.15	1.897
			18.842	25.804											2.445	1.38
			19.654	21.08											1.399	1.796
			23.67	24.042											1.399	3.637
			16.747	24.271											4.442	1.239
			15.798	22.808											2.182	2.571
			11.378	20.948											1.455	1.239
			19.309	20.759											6.05	1.341
			22.869	19.72											3.687	4.852
			16.894	19.86											1.796	3.269
			13.016	19.484											1.626	2.083
			22.015	20.759											0.948	3.793
			22.319	21.728											1.674	3.828
			16.142	23.369											0.976	1.173
			21.327	23.955											0.948	1.979
			20.98	25.077											1.029	2.277
			16.864	27.88											2.622	2.12
			21.869	31.989											1.455	1.84
			25.035	25.876											1.15	3.317
			24.376	25.597											1.979	1.15
			26.027	24.724											1.965	0.976
			22.393	24.032											3.317	2.277
			22.959	24.328											3.91	1.239
			24.275	23.24											2.12	1.61
			23.814	24.099											1.15	3.637
			23.322	19.472											2.571	3.772
			21.525	23.09											4.017	2.083
			21.371	20.457											1.965	1.239
			22.393	18.709											1.399	2.311
			22.76	15.098											5.558	1.301
			18.346	19.802											3.269	1.301
			16.839	23.16											2.477	4.938
			24.262	21.95											2.057	1.979
			20.2	22.45											2.477	5.091
			25.134	23.21											2.845	0.948
			23.406	19.732											0.92	5.539
			19.691	25.84											2.622	5.065
			19.336	17.337											0.948	8.758
			25.376	18.56											3.709	5.823
			16.784	22.233											3.317	1.659
			19.843	14.851											7.134	4.536
			21.395	22.859											1.473	1.84
			20.726	20.948											1.854	2.368
			18.93	18.373											0.92	2.808
			15.772	18.894											2.692	2.445
			19.744	20.815											6.282	1.674
			17.3	22.604											5.044	1.15
			16.839	20.815											3.253	1.029
			15.474	23.566											4.583	1.543
			18.526	21.178											4.146	1.301
			16.441	23.24											1.15	3.578
			17.228	21.929											2.346	2.909
			29.106	23.12											3.957	3.511
			18.571	21.471											5.169	2.311
			24.761	21.802											5.214	1.473
			22.977	19.149											5.335	2.571
			23.757	18.31											1.626	0.829
			20.661	18.56											2.945	1.341
			21.044	17.797											2.622	1.626
			16.485	22.604											2.182	3.22
			17.443	18.672											2.999	1.626
			16.888	18.808											2.99	5.245
			17.228	18.145											2.057	4.6
			18.119	28.152											5.601	1.543
			18.531	26.248											5.369	2.057
			19.654	30.788											3.458	4.424
			18.346	26.45											3.317	2.77
			21.468	25.297											2.622	2.12
			23.3	18.894											2.909	1.965
			19.12	18.31											5.295	1.473
			22.596	19.233											3.253	2.798
			24.364	17.549											1.752	1.897
			20.841	19.245											1.341	1.965
			20.159	19.484											2.12	1.854
			21.249	17.337											2.277	2.999
			22.673	21.564											3.503	7.218
			23.814	16.416											2.488	1.626
			24.424	17.842											5.75	1.543
			21.855	18.346											0.976	0.514
			21.982	13.508											3.917	1.239
			21.468	13.961											1.674	1.341
			19.163	15.693											7.085	1.626
			19.575	16.566											2.53	3.195
			21.058	16.888											0.976	1.239
			22.305	16.541											3.317	1.473
			15.987	17.673											1.752	3.45
			20.2	16.541											4.297	3.293
			20.297	16.784											4.278	0.829
			24.031	18.408											3.094	5.25
			21.24	17.958											5.335	4.554
			20.841	18.709											2.77	3.917
			19.207	19.617											1.473	2.622
			21.196	18.66											1.173	3.228
			19.549	21.395											2.182	1.473
			21.736	18.125											4.742	1.473
			22.015	20.009											3.086	2.571
			21.23	18.442											3.458	2.057
			23.744	23.512											0.948	1.854
			15.922	22.632											3.45	2.083
			16.497	17.443											1.473	3.419
			15.067	31.967											4.965	1.15
			17.708	28.341											0.948	2.07
			22.342	25.66											2.368	2.779
			20.846	26.24											2.12	3.228
			23.757	13.439											0.976	1.897
			19.947	12.645											3.903	5.245
			20.965	14.908											3.025	0.948
			18.765	16.39											2.477	1.473
			25.169	18.216											2.12	6.361
			29.928	17.568											1.796	2.401
			24.3	21.636											1.455	1.897
			22.412	23.845											2.182	1.301
			20.965	18.526											2.083	1.341
			22.095	16.691											0.976	2.798
			25.048	22.453											2.3	6.02
			23.3	21.468											1.854	1.239
			25.551	20.455											0.976	1.626
			19.136	17.204											2.76	4.917
			25.364	18.346											1.897	1.399
			24.681	18.307											1.473	2.77
			25.977	18.99											4.536	1.399
			28.396	20.581											3.128	4.228
			24.121	20.353											4.297	1.239
			28.686	22.263											3.93	4.37
			22.305	21.044											3.128	2.401
			26.085	20.566											1.473	1.301
			25.097	20.071											2.17	2.571
			21.888	19.575											6.02	5.98
			24.994	20.046											3.6	3.128
			22.977	18.798											1.341	5.681
			19.442	21.112											4.197	0.948
			18.307	18.346											3.744	2.083
			19.207	18.256											2.798	1.15
			15.19	21.395											2.057	1.455
			15.935	21.014											5.823	3.269
			19.759	18.204											2.808	2.54
			15.851	17.749											6.137	4.114
			16.784	18.93											1.796	1.455
			18.946	20.641											2.12	1.173
			19.06	20.796											1.796	3.637
			16.483	16.541											1.659	1.15
			15.831	20.561											1.965	1.61
			17.33	18.481											1.659	1.15
			16.161	22.02											0.948	3.45
			12.422	26.825											1.239	2.12
			20.566	22.467											1.543	2.54
			17.204	17.773											2.07	1.341
			14.521	20.935											1.752	3.45
			25.474	19.185											1.952	4.165
			27.944	20.841											2.083	1.473
			26.867	21.621											3.6	2.571
			19.963	22.189											1.399	0.829
			21.636	26.668											1.399	2.779
			20.999	21.342											1.854	5.639
			27.31	19.999											2.12	0.727
			25.945	20.992											2.882	1.239
			28.589	22.375											3.709	1.659
			18.531	19.378											1.341	2.798
			20.761	19.201											1.15	1.15
			19.185	21.85											0.92	1.626
			23.613	28.221											2.277	1.239
			20.525	23.251											1.173	1.752
			22.518	21.85											1.15	3.228
			23.014	24.125											2.17	1.674
			24.614	28.341											2.12	2.12
			30.384	28.111											5.615	3.481
			27.28	28.308											3.293	1.15
			27.314												2.945	4.37
			27.638												5.023	1.15
			26.666												1.752	1.752
			23.282												3.253	2.12
			22.147												3.128	4.965
			24.031												2.622	1.626
			25.278												1.455	1.854
			22.746												1.455	2.77
			21.395												1.473	3.269
			25.397												2.845	1.854
			18.409												4.241	2.277
			16.626												1.854	1.341
			16.602												1.659	4.691
			21.916												3.45	1.84
			18.76												2.99	2.622
			19.605												2.99	1.674
			18.022												2.3	1.173
			17.383												1.796	4.023
			17.112												3.709	1.626
			20.984												1.15	4.017
			19.939												3.503	9.34
			18.184												1.341	1.341
			20.102												2.368	1.399
			17.92												2.3	2.54
			17.03												1.897	1.979
			20.973												3.228	4.6
			12.58												4.6	1.399
			23.706												4.394	3.687
			16.59												1.854	1.341
			21.293												4.83	2.401
			23.676												5.681	3.917
			21.656												3.828	1.239
			22.061												5.214	1.15
			13.301												4.297	4.228
			19.236												2.77	0.23
			20.005												5.335	7.104
			19.407												6.698	1.473
			17.887												2.083	3.716
			14.985												4.14	5.864
			16.779												5.558	1.854
			16.695												1.979	10.907
			19.408												1.952	2.622
			12.762												3.91	1.979
			16.738												2.3	2.999
			18.642												3.571	3.593
			18.12												2.571	1.626
			20.628												7.813	2.909
			13.393												2.12	1.543
			19.175												5.428	1.979
			16.908												3.503	1.239
			18.338												2.54	5.971
			18.999												2.346	3.518
			16.854												1.752	1.543
			19.647												2.99	1.455
			19.539												2.99	2.571
			19.405												6.391	0.948
			20.087												3.856	1.455
			20.855												5.414	2.182
			24.959												2.571	1.301
			18.424												3.45	1.979
			19.677												6.934	3.687
			19.571												1.854	1.399
			20.227												3.97	1.752
			20.642												2.12	4.719
			22.1												3.772	4.376
			25.229												2.17	0.948
			19.406												1.752	3.396
			24.257												1.854	1.029
			24.164												2.909	2.12
			20.01												2.3	1.15
			18.382												1.239	4.583
			19.074												3.93	1.399
			18.871												1.626	1.659
			18.278												1.173	2.265
			19.383												2.311	1.399
			17.407												1.239	1.854
			18.135												1.399	4.017
			18.925												0.948	5.453
			16.997												1.659	1.61
			17.61												2.12	1.173
			14.786												2.12	3.91
			16.156												2.12	3.709
			17.076												2.882	3.069
			24.096												1.029	1.173
			13.87												1.965	1.473
			14.002												1.752	2.571
			22.01												1.341	5.335
			14.586												2.99	1.84
			23.411												3.293	4.879
			20.204												2.12	1.173
			24.839												2.909	3.349
			19.258												4.53	1.38
			18.229												4.657	1.15
			15.974												3.128	2.909
			17.042												1.796	3.97
			18.071												2.368	3.458
															3.317	0.948
															2.311	2.12
															1.543	3.903
															2.622	2.3
															3.481	2.083
															4.742	0.976
															1.341	6.811
															1.897	2.277
															2.682	5.639
															2.445	3.709
															1.752	3.204
															6.542	1.854
															2.445	1.473
															2.622	1.15
															2.346	4.017
															5.06	1.399
															4.786	2.54
															1.854	6.227
															1.341	5.065
															2.692	2.682
															3.419	8.063
															3.744	2.999
															4.466	5.295
															2.77	6.111
															1.752	4.852
															2.401	1.341
															4.394	1.455
															3.511	2.057
															1.543	2.845
															3.228	1.626
															4.623	2.622
															3.91	1.341
															3.6	1.38
															2.779	2.909
															1.626	1.473
															2.682	6.02
															2.76	5.819
															1.979	6.391
															4.424	3.228
															5.31	3.716
															3.349	1.674
															6.072	1.854
															1.239	5.971
															1.239	0.976
															2.445	0.69
															1.952	1.455
															6.827	7.914
															1.796	0.948
															2.346	3.744
															3.45	6.953
															2.12	4.874
															1.455	2.945
															2.07	1.15
															2.927	1.543
															1.796	2.999
															2.602	2.17
															2.368	1.301
															7.604	1.543
															3.253	1.399
															8.884	2.311
															4.222	3.228
															3.6	1.796
															9.113	1.61
															1.979	0.92
															1.301	1.626
															1.796	1.399
															3.094	3.317
															2.798	4.874
															4.736	1.15
															3.807	0.948
															4.719	2.488
															3.772	1.173
															5.791	1.341
															3.269	2.999
															3.687	4.657
															5.25	0.69
															1.626	1.455
															2.909	4.023
															1.854	2.083
															5.364	1.399
															2.692	1.473
															0.948	2.083
															7.52	5.75
															4.278	1.752
															2.571	1.979
															4.879	1.239
															1.965	2.779
															1.543	1.455
															3.45	3.93
															2.182	1.674
															4.691	3.086
															1.399	1.854
															2.77	1.15
															1.854	1.854
															4.023	3.293
															2.682	1.399
															1.796	2.12
															6.634	1.455
															4.14	1.173
															4.424	3.6
															6.02	1.341
															2.882	1.543
															3.419	1.626
															6.67	1.029
															4.835	1.341
															3.419	2.999
															4.228	2.401
															1.84	1.752
															3.637	2.602
															2.622	1.796
															1.796	1.399
															5.984	0.829
															3.086	1.455
															2.54	1.15
															1.854	2.083
															7.481	0.976
															6.706	1.965
															8.806	1.543
															2.77	3.349
															2.12	1.029
															4.536	5.189
															7.2	1.61
															3.269	3.293
															1.854	1.029
															3.91	3.349
															5.525	2.488
															2.692	1.61
															4.222	4.938
															3.93	4.017
															4.554	1.15
															3.511	3.128
															2.182	1.796
															2.77	0.92
															1.341	3.687
															1.965	1.626
															2.346	0.727
															0.948	2.182
															2.622	0.727
															2.77	0.727
															5.169	1.239
															1.674	0.727
															4.278	3.317
															2.77	0.829
															2.488	1.15
															5.369	0.514
															3.396	1.455
															4.017	4.424
															2.3	0.727
															1.952	2.54
															2.346	0.829
															1.543	0.976
															1.341	2.571
															2.622	1.473
															2.311	1.029
															1.239	2.76
															1.399	0.829
															0.69	5.143
															2.622	0.92
															1.965	1.543
															3.195	1.399
															2.311	1.626										3.593
															4.34	1.854										2.682
															3.716	2.401										2.445
															1.029	1.626										2.477
															1.854	2.622										1.854
															1.38	1.239										3.593
															1.15	1.626										3.793
															1.239	1.455										1.341
															5.891	3.349										0.829
															1.854	1.84										0.948
															2.12	2.682										1.399
															3.709	2.54										3.937
															10.112	0.829										0.948
															2.622	1.15										1.029
															1.543	2.12										2.3
															8.878	1.897										1.84
															0.948	2.311										1.15
															2.77	2.477										1.543
															0.948	1.455										5.486
															6.44	1.543										1.15
															6.361	2.12										1.543
															3.917	2.571										1.341
															4.83	1.61										1.626
															1.854	1.626										1.473
															3.511	1.659										0.829
															1.543	3.45										2.571
															3.269	1.239										7.055
															3.917	2.571										1.543
															3.317	0.69										1.626
															0.976	1.659										1.029
															2.622	1.543										0.69
															1.659	1.897										1.029
															1.029	2.445										1.752
															2.571	2.07										2.999
															5.601	2.477										1.239
															1.173	2.182										2.182
															1.399	1.341										3.518
															0.976	2.682										0.829
															0.727	1.626										0.514
															1.341	1.674										0.727
															6.361	0.829										0.948
															3.293	0.727										0.948
															4.424	0.948										1.84
															2.346	4.222										3.97
															2.17	0.976										0.92
															2.54	1.029										2.265
															1.796	0.69										1.543
															2.845	2.909										0.976
															4.241	0.829										2.083
															2.057	0.976										3.025
															1.626	0.948										3.709
															1.473	1.752										0.976
															2.265	1.626										1.15
															2.622	0.948										0.92
															1.674	1.301
															2.277	1.15
															1.854	2.083
															1.455	2.12
															1.341	1.626
															1.965	1.173
															1.301	4.466
															2.488	1.543
															2.99	0.69
															0.69	1.15
															1.399	1.854
															5.428	1.674
															1.029	1.341
															4.364	1.029
															2.083	1.341
															3.22	1.659
															1.752	1.61
															2.368	3.228
															1.239	1.341
															3.086	2.368
															0.976	2.401
															1.341	1.239
															1.455	0.69
															1.15	2.3
															1.173	1.897
															1.626	0.514
															0.514	3.253
															3.396	4.657
															3.637	1.854
															3.744	1.15
															5.967	1.473
															1.752	0.727
															3.22	2.3
															4.442	1.854
															1.341	5.539
															4.954	3.204
															1.341	5.369
															1.473	3.269
															3.349	2.083
															1.473	5.255
															0.829	2.99
															1.15	0.727
															1.626	7.407
															4.954	1.15
															5.539	0.829
															1.659	1.301
															1.455	3.069
															2.692	1.15
															2.99	2.77
															1.173	2.12
															1.301	2.182
															2.99	3.571
															1.796	2.368
															4.917	1.543
															4.742	1.15
															4.017	4.742
															3.807	1.173
															1.854	1.473
															3.094	1.15
															3.253	3.458
															1.952	4.017
															0.829	2.77
															3.709	3.396
															2.3	2.77
															3.128	0.727
															4.076	1.399
															3.458	3.195
															1.897	2.99
															1.84	0.92
															1.752	0.829
															1.455	1.61
															1.399	1.543
															3.204	2.182
															0.948	4.803
															1.473	0.727
															1.341	1.341
															1.173	3.419
															2.12	0.727
															7.218	0.69
															2.182	0.976
															3.793	1.399
															4.629	0.727
															2.401	0.651
															2.12	1.854
															2.12	4.623
															4.364	0.69
															2.477	3.293
															2.571	0.948
															2.311	3.957
															1.341	1.173
															4.938	1.341
															2.488	1.965
															2.882	0.948
															1.979	2.54
															3.204	1.626
															0.948	0.948
															3.511	0.46
															1.84	1.674
															4.34	1.173
															3.293	1.15
															2.17	1.752
															8.309	2.54
															5.31	5.091
															3.97	1.15
															2.488	0.325
															2.622	1.965
															2.182	1.952
															5.414	2.54
															2.182	2.488
															0.514	1.173
															2.182	2.182
															1.173	0.727
															4.623	1.897
															3.094	2.999
															1.752	2.779
															1.659	0.514
															1.659	2.12
															1.173	1.301
															2.77	1.15
															2.12	1.674
															2.999	2.779
															0.829	0.948
															1.543	2.346
															2.798	2.3
															4.076	1.674
															3.086	0.829
															1.341	1.854
															1.341	0.727
															1.659	1.029
															2.12	2.77
															1.301	1.029
															1.399	1.473
															3.128	1.854
															1.796	2.571
															1.952	2.12
															0.976	1.399
															2.77	2.622
															2.057	1.473
															2.368	0.69
															1.399	0.92
															3.458	1.752
															1.239	1.301
															1.674	1.38
															1.61	1.239
															2.277	3.458
															1.341	2.622
															1.626	4.197
															2.571	1.543
															4.222	0.948
															1.854	2.17
															1.341	0.651
															2.488	2.682
															2.488	2.12
															1.659	1.796
															1.399	1.173
															1.173	2.182
															2.083	1.659
															5.065	1.626
															2.17	3.807
															1.341	0.514
															2.77	1.239
															4.017	0.651
															3.269	2.682
															1.659	1.796
															2.445	1.473
															3.97	0.829
															1.341	1.752
															2.12	3.094
															2.12	2.622
															4.954	1.674
															1.897	2.602
															3.511	2.07
															3.396	0.976
															2.927	1.15
															3.637	1.854
															1.173	2.265
															0.829	0.727
															4.222	2.346
															2.401	3.086
															1.854	1.752
															2.682	2.277
															0.948	1.029
															1.341	1.399
															1.38	2.265
															2.182	1.38
															1.796	0.948
															0.948	1.84
															2.265	0.92
															5.895	1.15
															1.952	2.12
															1.626	0.829
															1.965	1.979
															2.808	0.976
															2.945	3.458
															0.976	3.419
															1.399	2.845
															2.798	4.076
															4.394	5.369
															4.023	0.829
															2.265	1.029
															2.346	4.466
															1.854	4.34
															3.6	2.3
															1.029	0.948
															2.602	6.686
															4.228	1.473
															2.622	1.854
															3.97	1.239
															2.12	1.455
															3.917	1.626
															4.278	2.76
															3.45	0.829
															1.854	6.444
															1.543	0.727
															3.228	2.945
															1.239	1.674
															2.277	2.682
															2.083	3.793
															2.445	3.503
															1.952	1.979
															4.657	3.228
															2.3	4.917
															3.396	2.311
															1.15	2.999
															3.593	1.626
															3.253	3.349
															6.505	4.095
															2.808	1.15
															2.057	1.979
															3.253	2.798
															2.265	2.12
															1.473	1.399
															3.069	3.419
															1.965	2.488
															1.674	1.173
															2.53	1.239
															1.173	0.92
															2.3	1.455
															3.807	3.687
															5.384	1.15
															2.17	1.752
															1.897	1.239
															1.399	1.84
															1.473	1.473
															4.197	1.659
															2.622	1.173
															3.419	1.15
															2.311	1.897
															1.473	2.477
															3.253	1.38
															3.593	1.854
															5.107	2.999
															2.265	1.38
															4.376	1.952
															1.854	1.38
															3.396	1.965
															2.999	1.029
															2.3	1.626
															1.15	1.239
															2.311	1.341
															1.659	1.854
															2.057	2.07
															1.38	2.77
															2.882	1.543
															1.626	2.845
															2.346	0.948
															3.228	3.937
															0.829	2.057
															5.245	1.473
															2.277	1.399
															3.419	1.399
															1.854	3.45
															2.571	0.514
															4.069	1.674
															2.12	3.025
															1.854	0.829
															2.808	3.481
															2.3	1.15
															1.173	0.514
															2.602	1.301
															1.626	3.128
															3.204	1.38
															1.674	2.311
															1.854	2.07
															3.419	1.38
															1.897	1.239
															4.874	1.455
															2.3	0.948
															2.477	1.979
															2.882	0.948
															3.025	2.77
															2.12	1.674
															2.368	1.239
															8.245	0.727
															2.401	0.829
															3.396	0.727
															1.173	0.514
															2.692	1.15
															1.239	1.543
															2.3	2.77
															1.674	1.796
															4.017	2.477
															1.341	0.46
															1.473	1.399
															1.626	0.829
															1.455	1.659
															0.829	1.173
															1.239	0.829
															2.999	0.976
															2.76	0.69
															1.399	0.92
															3.396	1.854
															2.401	2.571
															1.341	1.455
															3.937	1.752
															1.84	2.779
															1.674	2.945
															1.029	3.128
															2.17	3.637
															2.77	1.15
															2.057	0.514
															2.3	3.025
															3.025	1.543
															1.399	0.651
															2.12	1.15
															5.713	3.45
															1.029	0.948
															2.368	2.488
															2.622	1.965
															2.571	3.744
															4.241	1.15
															3.6	1.659
															1.854	3.419
															4.297	1.965
															4.241	0.92
															1.399	3.6
															1.455	0.727
															1.239	4.6
															2.057	0.976
															1.15	1.15
															3.204	1.854
															2.798	3.637
															1.455	0.829
															1.626	1.15
															1.029	1.029
															2.945	1.854
															1.752	2.3
															1.674	0.514
															1.543	1.239
															0.651	0.829
															1.239	1.796
															2.622	0.948
															4.146	0.92
															1.674	1.029
															1.173	2.622
															1.341	0.829
															1.239	2.083
															1.301	1.029
															4.146	2.12
															0.948	0.829
															1.173	1.15
															0.976	0.829
															0.976	1.15
															2.057	0.514
															2.083	2.682
															3.772	0.651
															2.401	4.297
															1.965	1.15
															2.54	0.727
															2.346	0.514
															2.845	3.856
															3.917	2.311
															1.239	0.829
															0.727	4.835
															3.128	0.829
															1.854	0.829
															2.445	0.69
															1.473	1.61
															1.543	1.796
															1.674	4.095
															3.593	2.945
															1.239	4.394
															1.626	1.341
															2.182	0.651
															1.029	4.554
															3.086	1.399
															1.455	4.376
															3.709	0.92
															5.25	2.682
															2.311	0.651
															0.948	1.626
															2.798	0.92
															2.927	0.727
															1.897	1.15
															0.69	0.514
															2.368	0.69
															1.796	1.659
															1.173	1.752
															4.321	2.488
															0.727	1.626
															0.92	1.626
															2.12	2.808
															0.829	4.736
															2.182	5.143
															1.854	2.07
															1.029	1.15
															0.829	4.228
															2.12	4.565
															1.15	2.808
															0.976	1.979
															1.84	1.854
															3.293	2.945
															0.948	2.488
															1.952	1.473
															1.029	2.083
															2.571	0.69
															3.511	1.854
															0.829	1.029
															2.401	2.083
															2.682	2.12
															1.674	1.341
															3.204	1.239
															2.3	0.651
															1.301	1.38
															3.253	1.173
															2.692	0.69
															6.634	1.897
															7.204	1.029
															1.029	1.173
															1.854	2.99
															1.897	0.829
															4.442	1.543
															4.424	1.674
															1.965	0.976
															1.659	0.727
															0.727	3.687
															2.265	2.17
															4.076	0.514
															1.301	1.626
															2.346	2.083
															1.399	2.3
															3.687	0.514
															4.197	1.455
															1.674	4.742
															1.029	1.029
															1.173	4.629
															2.779	0.829
															1.897	0.727
															1.341	3.025
															3.571	7.204
															0.948	1.029
															1.301	3.937
															2.77	1.239
															3.637	2.401
															2.182	0.651
															1.15	3.518
															1.626	0.948
															2.76	0.727
															1.15	5.539
															3.637	0.948
															4.424	1.239
															3.637	1.239
															1.61	3.637
															7.646	0.948
															1.854	3.97
															1.173	1.15
															3.128	0.92
															2.77	8.658
															2.622	4.146
															4.742	4.197
															2.057	3.419
															2.882	3.793
															4.742	2.622
															1.341	2.445
															3.709	3.744
															1.752	1.543
															1.796	0.727
															5.31	3.6
															2.3	1.796
															5.639	2.99
															2.057	0.92
															2.07	0.829
															1.979	1.897
															1.341	1.399
															2.798	1.473
															1.854	0.948
															2.808	1.979
															1.965	1.626
															2.346	0.69
															3.094	1.473
															0.976	2.12
															1.61	1.341
															2.77	3.511
															2.07	1.341
															1.38	2.692
															1.029	0.92
															2.12	0.514
															2.845	1.979
															2.445	0.948
															4.786	2.999
															2.77	1.626
															1.854	1.15
															2.999	3.128
															1.854	3.253
															2.265	1.15
															1.473	1.626
															1.173	0.651
															3.772	1.61
															1.854	2.882
															2.368	1.173
															2.265	0.651
															3.204	1.796
															1.897	1.952
															1.674	1.752
															1.473	5.35
															1.854	2.07
															1.752	0.948
															1.543	1.626
															2.99	1.173
															1.674	1.952
															1.543	0.948
															3.772	2.488
															2.488	2.445
															1.796	3.396
															2.265	3.128
															1.38	1.341
															1.659	3.828
															2.12	1.473
															2.927	1.15
															1.897	0.948
															2.99	2.488
															2.692	0.976
															2.057	1.543
															3.458	1.626
															2.999	0.514
															4.742	0.976
															0.727	3.518
															1.674	1.84
															2.083	1.301
															2.311	4.023
															2.76	1.659
															2.488	1.38
															2.945	3.396
															2.07	2.368
															2.445	1.029
															1.173	8.982
															1.952	1.979
															4.146	2.622
															2.07	0.651
															1.626	4.146
															2.477	3.518
															3.128	1.965
															3.744	0.727
															2.3	2.571
															2.622	0.727
															5.214	2.17
															1.341	2.368
															4.565	1.543
															4.466	1.239
															2.999	1.239
															3.419	1.239
															1.239	0.514
															2.571	2.368
															1.84	1.626
															1.61	1.752
															3.094	2.3
															2.265	3.917
															2.477	2.12
															1.897	1.61
															1.626	1.029
															2.445	1.854
															10.143	2.99
															1.15	0.948
															2.571	3.709
															3.128	2.346
															9.131	3.069
															3.094	1.659
															5.189	1.543
															17.62	3.396
															0.23	2.12
															5.428	1.173
															0.727	0.948
															1.455	2.311
															2.083	2.17
															4.146	1.341
															3.772	3.349
															3.709	2.182
															1.979	1.752
															2.265	2.3
															4.536	1.15
															1.796	1.341
															3.069	1.674
															4.017	1.952
															2.927	2.622
															2.882	4.623
															2.692	1.029
															3.917	1.965
															5.764	2.571
															2.808	1.84
															1.301	2.3
															2.622	0.829
															2.488	2.12
															1.674	2.909
															3.094	1.752
															5.295	0.651
															1.543	1.239
															0.948	1.626
															2.368	1.15
															2.692	1.543
															1.239	0.651
															2.3	1.626
															3.293	1.897
															1.15	0.514
															3.293	4.069
															1.897	1.173
															2.07	1.341
															1.854	0.69
															1.626	2.401
															2.845	2.845
															3.593	1.173
															2.99	1.301
															1.341	3.069
															0.948	1.659
															1.15	4.519
															1.626	1.674
															1.626	2.17
															4.736	2.477
															2.057	0.976
															2.057	0.69
															3.069	0.829
															2.401	0.514
															2.54	3.128
															1.897	1.854
															3.293	1.399
															3.349	2.622
															1.752	1.029
															2.99	2.277
															2.779	3.744
															2.07	0.514
															1.965	0.727
															0.69	1.15
															1.543	1.239
															2.277	1.965
															3.195	1.029
															1.84	2.622
															2.057	0.948
															4.691	1.239
															1.674	0.92
															3.419	4.278
															2.083	0.976
															2.927	1.15
															6.037	2.477
															1.752	1.854
															4.89	0.829
															7.694	1.897
															3.493	0.976
															1.37	1.455
															2.556	0.948
															3.63	3.228
															4.167	0.727
															2.805	4.321
															1.752	0.69
															4.595	2.477
															2.296	0.651
															2.02	1.543
															1.9	3.716
															4.432	3.45
															2.166	1.659
															3.65	0.514
															1.275	4.34
															10.032	3.828
															3.116	0.829
															2.124	3.293
															1.802	1.341
															3.252	2.17
															3.689	1.543
															2.288	0.514
															2.099	1.341
															5.186	0.829
															3.23	1.15
															1.344	3.419
															2.35	1.029
															1.383	2.17
															5.269	0.829
															4.337	1.455
															3.28	1.897
															3.064	2.622
															1.52	1.473
															2.687	4.651
															2.906	1.239
															2.74	1.796
															0.85	4.742
															0.806	3.481
															2.766	3.396
															7.631	3.637
															1.275	0.92
															1.344	1.173
															1.217	1.173
															1.938	1.173
															1.156	2.083
															3.269	0.727
															1.532	1.15
															3.917	1.659
															2.055	1.15
															4.206	2.083
															4.784	4.879
															1.37	1.897
															1.699	1.15
															1.484	2.3
															3.07	2.265
															1.984	2.265
															3.615	1.979
															4.066	2.798
															1.156	1.626
															4.844	1.854
															1.484	3.744
															4.079	0.46
															3.488	3.253
															1.33	1.029
															2.906	1.38
															1.752	1.455
															1.871	0.948
															2.224	1.979
															2.956	1.674
															1.623	1.659
															2.894	2.909
															1.9	2.945
															4.595	0.976
															3.534	0.948
															2.046	2.311
															3.252	2.692
															1.9	4.14
															1.217	1.854
															2.296	2.182
															1.623	1.455
															2.381	3.518
															4.75	1.341
															6.203	3.396
															1.634	3.349
															7.855	1.752
															3.544	0.69
															6.812	0.948
															2.506	1.543
															1.342	2.488
															5.28	1.15
															6.56	1.796
															4.243	2.182
															3.13	1.626
															5.4	0.23
															5.25	1.275
															2.209	4.066
															2.778	0.95
															4.308	1.023
															1.02	4.885
															1.789	4.754
															2.04	1.344
															1.6	2.66
															3.795	2.556
															6.847	2.477
															6.44	1.567
															3.821	0.969
															5.841	6.139
															3.929	1.156
															4.512	5.374
															6.017	1.752
															6.648	3.185
															4.123	1.075
															3.231	1.383
															2.608	1.383
															6.84	1.802
															6.013	3.875
															4.252	1.37
															3.32	1.447
															1.485	1.881
															1.806	0.95
															3.996	1.202
															1.806	0.601
															3.721	0.685
															2.232	2.288
															4.943	0.76
															4.415	1.023
															1.992	3.252
															4.158	0.783
															5.11	1.33
															2.32	0.57
															1.05	3.441
															2.856	0.95
															4.252	0.76
															2.348	0.969
															2.555	0.783
															1.485	3.046
															5.3	1.156
															4.2	3.733
															1.345	1.156
															1.328	4.885
															1.224	0.76
															1.68	5.911
															3.007	2.25
															2.656	7.684
															1.529	7.501
															1.05	3.937
															0.664	6.302
															1.05	1.677
															1.529	7.859
															4.956	4.036
															0.84	1.65
															3.32	1.65
															3.101	3.3
															1.409	1.35
															2.802	1.897
															2.079	4.295
															1.409	1.53
															5.187	2.483
															1.224	1.383
															2.529	1.789
															1.05	1.281
															5.254	2.408
															2.271	1.897
															1.26	1.844
															1.47	1.612
															2.394	2.088
															0.891	5.492
															2.271	1.709
															4.543	1.523
															7.35	2.807
															1.485	1.077
															1.599	2.341
															0.939	1
															1.328	0.721
															6.641	2.561
															1.224	1.844
															1.732	1.166
															4.168	1
															1.693	1.414
															4.415	1.2
															3.463	1.414
															5.85	2.884
															1.224	1.811
															1.89	2.236
															2.079	1.077
															1.485	7.962
															1.599	4.4
															1.071	1.265
															1.409	1
															1.693	1.562
															6.176	4.669
															3.52	1.406
															1.05	4.073
															1.599	5.242
															2.97	1.298
															1.26	3.22
															1.529	4.144
															1.981	3.245
															6.013	3.894
															1.485	5.652
															6.866	2.846
															2.32	1.371
															1.224	1.05
															0.891	1.273
															2.917	3.759
															4.543	1.548
															5.049	5.474
															11.822	6.462
															1.806	2.676
															3.419	1.273
															3.99	3.818
															1.409	1.26
															1.878	1.63
															3.786	1.095
															3.52	1.61
															8.815	7.235
															1.131	2.124
															4.663	1.023
															6.314	9.246
															1.981	3.236
															1.68	13.622
															1.936	2.09
															1.277	1.156
															1.732	4.219
															2.631	5.35
															3.287	5.444
															8.19	2.319
															2.825	1.2
															7.044	2.121
															1.05	5.029
															1.936	1.973
															3.842	0.808
															2.46	1.566
															2.992	3.628
															3.329	4.555
															1.774	3.037
															2.028	1.209
															1.245	4.412
															2.783	2.163
															1.32	2.348
															5.518	1.415
															2.244	2.148
															1.476	2.148
															1.968	2.184
															0.933	2.148
															3.917	1.806
															3.479	1.897
															1.602	1.749
															1.814	3.912
															3.746	2.163
															2.087	1.806
															1.122	1.697
															3.746	4.667
															4.641	2.121
															1.774	3.245
															1.338	1.806
															5.017	5.768
															3.15	4.917
															2.649	3.856
															2.894	7.31
															1.556	2.77
															2.992	2.571
															6.53	8.258
															7.163	1.455
															2.649	1.626
															7.313	2.845
															6.6	2.311
															5.442	2.182
															3.842	2.571
															3.24	5.065
															1.63	1.897
															2.501	1.626
															15.89	5.764
															2.197	1.38
															0.918	1.15
															3.6	1.854
															3.746	1.543
															5.626	3.571
															1.484	2.488
															2.676	2.445
															1.548	1.034
															1.548	1.089
															3.107	1.371
															3.997	1.089
															2.347	1.238
															1.66	3.586
															2.676	3.732
															2.448	1.452
															4.514	1.807
															1.484	4.108
															1.698	2.217
															5.592	1.775
															4.83	1.901
															0.9	1.901
															1.31	1.567
															1.836	6.884
															1.406	1.901
															1.31	3.638
															2.107	1.02
															1.451	4.668
															1.371	3.065
															1.809	2.386
															1.484	1.371
															2.099	0.867
															5.904	1.708
															3.319	1.539
															4.833	2.434
															1.612	6.094
															0.825	4.871
															2.341	3.854
															1.217	2.935
															2.828	3.366
															1.265	3.301
															3.418	4.862
															4.294	3.65
															1.4	4.264
															3.353	3.914
															1.709	4.433
															1.697	2.804
															1.281	2.895
															1.697	3.952
															2.126	2.291
															1.265	2.135
															1	1.927
															1.4	2.437
															1.97	3.958
															1.844	4.293
															1.6	3.341
															4.6	1.953
															1.077	3.057
															2.72	3.176
															1.077	3.394
															1.342	3.078
															0.894	2.53
															1	4.172
															1.414	3.2
															0.8	4.813
															1.217	1.927
															2.53	4.352
															3.8	3.329
															1.281	2.898
															5.8	9.761
															1.523	2.753
															1.6	2.147
															0.8	4.942
															1	5.589
															1	5.024
															5.636	8.019
															3	4.659
															3.672	1.29
															1.4	2.08
															1.897	1.927
															5.367	2.086
															2.01	5.142
															3.805	6.352
															5.855	2.884
															1.077	1.979
															1.02	2.08
															1.649	1.131
															2.209	2.246
															1.897	7.084
															5.517	5.241
															3.353	1.475
															2.6	4.842
															1.789	1.12
															1.844	1.012
															1.844	3.952
															1.281	3.364
															4.576	5.609
															1.344	1.29
															2.956	2.024
															3.046	1.723
															1.984	1.131
															2.15	3.263
															3.004	2.762
															3.07	6.822
															2.687	1.647
															3.07	2.976
															3.269	4
															2.549	4.323
															1.275	4.446
															1.909	2.794
															3.064	4.908
															2.09	1.154
															4.11	4.172
															2.646	0.816
															2.825	1.608
															1.612	3.803
															1.792	1.632
															2.099	1.723
															2.687	0.905
															3.269	1.723
															1.484	5.337
															2.124	2.973
															1.202	1.166
															2.805	5.036
															2.47	1.649
															4.516	3.231
															1.217	2.163
															4.374	3.795
															3.605	3.758
															3.383	2.912
															1.623	2.6
															3.324	2.341
															3.399	3.28
															1.802	1.077
															3.383	6.135
															7.41	2.433
															1.275	0.849
															1.344	1.077
															3.318	2.691
															1.156	6.931
															2.766	1.649
															1.484	3.493
															1.344	2.059
															1.752	1.649
															1.217	2.28
															1.447	2.332
															7.21	1.077
															1.075	2.163
															1.14	2.53
															4.249	1.4
															3.004	2.226
															2.805	2.448
															1.33	1.66
															2.381	1.773
															0.783	2.197
															0.85	0.969
															1.023	1.371
															1.752	2.012
															2.9	0.72
															5.031	1.153
															6.072	1.31
															1.15	4.105
															2.346	2.422
															1.854	1.05
															1.752	1.708
															3.772	3.185
															2.083	2.577
															1.473	1.095
															1.752	4.557
															2.346	0.9
															2.346	2.226
															3.419	0.918
															1.854	0.918
															8.167	4.156
															2.07	3.205
															4.466	1.939
															3.253	3.495
															1.659	5.053
															1.543	2.415
															2.779	0.918
															4.228	2.305
															4.583	1.138
															1.473	1.63
															1.674	0.969
															1.473	4.105
															2.346	1.406
															4.095	2.197
															1.752	2.448
															1.455	1.406
															1.979	1.31
															4.114	1.05
															1.752	1.406
															1.965	1.273
															1.674	2.98
															1.674	4.144
															1.473	3.081
															3.518	0.9
															3.025	3.865
															2.12	4.413
															1.173	1.62
															2.3	1.05
															2.927	1.8
															2.54	1.207
															3.91	2.908
															3.68	2.107
															3.793	2.501
															1.341	1.836
															5.081	2.996
															3.45	0.649
															2.477	3.848
															1.659	1.273
															1.854	5.343
															2.54	0.9
															1.752	0.9
															1.659	4.89
																1.153
																1.31
																1.484
																1.153
																2.676
																2.546
																2.19
																1.484
																1.939
																0.742

## Sheet: Figure 3
A_spontaneous simple spike activity_ACSF [Hz]			B_spontaneous simple spike activity_ACSF + 20 µM gabazine [Hz]
wt	Ano2-/-		wt	Ano2-/-
24.875	61.375		33	36.625
41.875	68		50.625	57.125
67.125	86.75		85.5	31.75
36.125	92.375		86.875	57.125
37.375	38.375		52.625	43
42.125	35		26.625	72.875
40.125	21.25		66.5	36.5
32.375	50.875		81	55.875
49.5	25.375		56.375	70.375
61.75	60.5		43.25	79.75
	46.125		82.75	72.25
	53		82.125	92.125
	41.5			76
	39			43.5
	78.875			43.25
				21.75
				90.125
				39.875
				73.25
				61.875
				83.625
				72.125
				65

## Sheet: Figure 4
A_threshold activation_simple spike count_ECl = -87 mV			A_threshold activation_simple spike count_ECl = -48 mV			B_moderate activation_simple spike count_ECl = -87 mV			B_moderate activation_simple spike count_ECl = -48 mV			C_strong activation_simple spike count_ECl = -87 mV			C_strong activation_simple spike count_ECl = -48 mV
wt	Ano2-/-		wt	Ano2-/-		wt	Ano2-/-		wt	Ano2-/-		wt	Ano2-/-		wt	Ano2-/-
11	0		15	15		36	39		49	45		58	69		72	64
1	4		0	12		38	38		36	36		46	43		57	55
0	34		17	0		44	48		55	33		60	49		83	56
1	14		17	0		17	36		47	18		57	42		65	28
0	20		4	19		31	38		26	48		41	55		44	70
1	14		8	9		38	20		41	34		62	51		61	51
7	0		0	3		37	24		37	29		36	56		61	52
6	14		23	10		30	26		53	40		56	68		71	61
0	6		9	3		45	32		39	33		58	69		60	55
1	11		0	15		36	37		28	38		51	29		49	58
7	0		5	9		38	23		43	58		45	55		65	83
5	0		12	28		35	53		20	67		54	51		38	96
0	9		0	24		24	38		45	40		28	60		70	60
0	9		4	12		42	41		43	45		57	41		56	72
3	16		16	14		51	1		63	34		43	53		61	51
0	0		25	0		36	28		34	46		28	60		63	58
10	0		0	1		3	50		37	28		44	50		73	70
2	3		0	14		32	43		41	30		42	64		51	47
0	7		3	0		38	39		47	39		33	63		50	53
0	0		15	0		26	39		62	55		40			49	64
0	0		23	0		26	34		32	33		30			59	84
10	12		5	19		34	59		27	30					57	49
0	2		6	7		49	32		37	28					36	66
2	0		0	9		43	28		37	43					49	65
1	6		12	27		38	24		20	42					58	54
0	16		7	6		28	36		29	33					61	52
4	4		0	0		17	60		39	33					37	50
6	4		0	17		24	37		37	57						63
10	7		2	14		26	29		23	29						52
7	2		6	1		47	42			43
0	23		0	5		18	40			28
0	0		5	23		54
6	0			1		36
14	0			5		26
0	12			10		17
21	0			0
7	27
0	18
0	1
	0
	11
	13
	10

## Sheet: Figure 5
A_moderate activation_interspike intervals_ECl = -87 mV					A_moderate activation_interspike intervals_ECl = -48 mV					B_strong activation_interspike intervals_ECl = -87 mV					B_strong activation_interspike intervals_ECl = -48 mV					C_moderate activation_adaptation index						D_strong activation_adaptation index
wt		Ano2-/-			wt		Ano2-/-			wt		Ano2-/-			wt		Ano2-/-			wt_ECl = -87 mV	Ano2-/-_ECl = -87 mV		wt_ECl = -48 mV	Ano2-/-_ECl = -48 mV		wt_ECl = -87 mV	Ano2-/-_ECl = -87 mV		wt_ECl = -48 mV	Ano2-/-_ECl = -48 mV
number of ISI	ISI	number of ISI	ISI		number of ISI	ISI	number of ISI	ISI		number of ISI	ISI	number of ISI	ISI		number of ISI	ISI	number of ISI	ISI		0.62398	0.54982		0.73255	0.71339		0.66532	0.67887		0.68502	0.7167
1	8.249	1	7.046		1	7.254	1	7.882		1	5.6822	1	4.959		1	4.554	1	5.479		0.70509	0.69078		0.72073	0.59137		0.68645	0.72559		0.76651	0.59553
1	8.997	1	8.727		1	10.009	1	8.257		1	7.528	1	8.536		1	6.71	1	5.461		0.70231	0.59101		0.78035	0.62503		0.77107	0.58439		0.74217	0.71432
1	7.878	1	6.133		1	6.756	1	9.342		1	6.369	1	6.017		1	4.358	1	6.235		0.81799	0.67563		0.79622	0.55554		0.72043	0.68881		0.73335	0.48111
1	24.448	1	9.392		1	8.341	1	15.847		1	6.3445	1	8.163		1	5.505	1	8.758		0.57594	0.67834		0.7303	0.69201		0.78782	0.75757		0.78675	0.65352
1	9.361	1	9.216		1	14.095	1	7.111		1	9.361	1	6.888		1	9.049	1	4.706		0.54888	0.67362		0.45709	0.83333		0.49757	0.75852		0.48605	0.84587
1	7.309	1	17.578		1	5.675	1	12.094		1	3.813	1	7.275		1	3.779	1	8.445		0.74321	0.77464		0.68306	0.66205		0.54482	0.78396		0.59373	0.69873
1	10.039	1	16.006		1	8.862	1	11.886		1	7.59	1	6.878		1	4.754	1	6.673		0.56497	0.78694		0.63604	0.80002		0.79892	0.71221		0.62073	0.70358
1	9.764	1	15.042		1	5.943	1	10.009		1	7.088	1	5.001		1	4.129	1	5.839		0.67728	0.72149		0.70812	0.51792		0.65376	0.41533		0.67337	0.45952
1	7.397	1	11.144		1	8.945	1	8.132		1	5.574	1	3.032		1	5.513	1	4.2		0.57435	0.68179		0.58181	0.71434		0.47901	0.78233		0.69314	0.72156
1	8.232	1	9.4		1	10.676	1	7.82		1	4.61	1	13.567		1	7.007	1	5.254		0.70459	0.84652		0.72226	0.7583		0.51186	0.58376		0.7377	0.65787
1	9.2698	1	17.418		1	8.476	1	10.009		1	5.443	1	5.215		1	5.63	1	5.734		0.64731	0.75311		0.77108	0.6177		0.59469	0.65942		0.73248	0.62768
1	8.996	1	7.183		1	21.352	1	5.255		1	5.435	1	6.837		1	10.551	1	3.782		0.72136	0.77165		0.58453	0.7095		0.41614	0.70523		0.63429	0.464
1	14.927	1	10.166		1	6.381	1	5.255		1	7.558	1	5.917		1	4.261	1	2.462		0.72563	0.62182		0.51945	0.67389		0.62041	0.68047		0.74083	0.64511
1	8.651	1	7.652		1	6.005	1	8.403		1	5.455	1	8.314		1	6.423	1	5.421		0.71538	0.60368		0.76673	0.52888		0.60787	0.64487		0.73105	0.39008
1	6.838	1	10.768		1	5.938	1	5.964		1	7.009	1	6.081		1	5.817	1	2.758		0.4943	0.47473		0.65575	0.72973		0.60462	0.63973		0.72972	0.75225
1	6.747	1	4.307		1	9.175	1	11.823		1	11.038	1	5.418		1	6.193	1	7.09		0.70408	0.61942		0.67569	0.66965		0.58357	0.70887		0.39686	0.75608
1	10.9	1	7.18		1	8.758	1	10.009		1	6.609	1	7.163		1	2.881	1	6.464		0.66112	0.56257		0.73476	0.63227		0.65482	0.58605		0.65026	0.67276
1	8.901	1	7.217		1	9.404	1	6.882		1	7.879	1	4.596		1	6.652	1	4.744		0.59413	0.6666		0.52713	0.61774		0.65745	0.70177		0.56762	0.55797
1	11.402	1	8.578		1	5.772	1	11.343		1	9.765	1	5.358		1	5.693	1	5.964		0.46926	0.57428		0.65564	0.63492		0.6656			0.78197	0.73169
1	8.914	1	8.269		1	5.374	1	10.676		1	4.371	2	6.14		1	7.864	1	6.881		0.5908	0.68636		0.60917	0.59361		0.46291			0.29254	0.61723
1	8.634	1	5.636		1	10.301	1	7.59		1	7.694	2	11.11		1	2.523	1	4.587		0.42961	0.77131		0.66434	0.81468					0.73849	0.72823
1	4.117	1	12.721		1	12.678	1	7.257		2	7.0023	2	8.157		1	6.569	1	4.357		0.82947	0.69478		0.49132	0.63109					0.76471	0.63008
1	9.584	1	12.369		1	6.735	1	9.759		2	9.054	2	10.783		1	10.572	1	6.464		0.69703	0.92189		0.80565	0.58652					0.69443	0.66518
1	9.176	1	18.418		1	10.634	1	10.009		2	7.14	2	8.036		1	7.298	1	7.054		0.60748	0.65171		0.79753	0.64258					0.70601	0.69374
1	10.599	1	9.166		1	19.517	1	11.439		2	7.5376	2	8.908		1	6.115	1	5.442		0.61697	0.7166		0.70585	0.72645					0.72607	0.70515
1	18.949	1	5.917		1	12.01	1	8.507		2	10.52	2	7.795		1	5.983	1	5.505		0.5878	0.70655		0.7659	0.67038					0.6856	0.7287
1	12.671	1	9.204		1	9.758	1	8.007		2	5.932	2	6.102		1	9.289	1	6.881		0.68912	0.60631		0.76401	0.78199						0.71674
1	13.035	1	10.377		1	10.134	1	11.698		2	10.5	2	5.714		2	6.071	1	6.978		0.65532	0.66302		0.77062	0.80002						0.60007
1	6.978	1	7.883		1	17.036	1	12.011		2	7.943	2	18.482		2	8.084	1	6.006		0.83042	0.7208			0.65074						0.77931
1	23.866	1	8.857		2	8.987	1	5.547		2	7.534	2	6.878		2	5.505	1	6.006		0.67161				0.60932						0.64629
1	6.173	2	10.711		2	12.511	1	10.571		2	7.559	2	8.776		2	6.756	1	5.943		0.50393				0.75
1	7.157	2	11.602		2	8.007	1	8.445		2	8.283	2	7.102		2	10.801	2	6.972		0.594				0.59555
1	11.491	2	9.118		2	10.009	1	11.01		2	6.895	2	10.724		2	5.4	2	7.762		0.62958
1	20.484	2	11.585		2	17.349	2	10.885		2	14.302	2	8.33		2	6.506	2	7.319
2	11.229	2	12.427		2	9.974	2	12.011		2	7.55	2	7.086		2	5.734	2	16.577
2	11.2	2	22.853		2	10.989	2	12.678		2	9.551	2	8.798		2	7.581	2	5.728
2	9.11	2	19.563		2	8.445	2	26.544		2	15.837	2	6.176		2	9.008	2	9.571
2	30.17	2	19.444		2	11.386	2	8.716		2	9.613	2	6.864		2	6.881	2	8.757
2	13.296	2	14.487		2	15.013	2	13.762		2	10.588	3	6.533		2	12.615	2	7.923
2	10.362	2	12.158		2	10.898	2	14.7		2	15.247	3	11.109		2	5.599	2	7.7
2	12.378	2	20.837		2	25.356	2	11.76		2	5.491	3	9.895		2	7.11	2	6.569
2	13.949	2	8.59		2	8.153	2	14.075		2	14.774	3	11.286		2	6.569	2	7.798
2	9.309	2	12.241		2	9.258	2	10.009		3	7.1172	3	8.036		2	7.569	2	5.217
2	11.49	2	10.273		2	7.193	2	11.886		3	9.868	3	9.354		2	5.761	2	4.512
2	10.6431	2	16.844		2	11.928	2	7.506		3	7.72	3	8.559		2	8.487	2	7.048
2	11.966	2	6.528		2	10.509	2	5.755		3	8.5137	3	6.402		2	8.403	2	5.516
2	19.252	2	9.489		2	11.01	2	10.843		3	11.217	3	6.414		2	9.055	2	8.549
2	10.761	2	11.683		2	9.498	2	9.758		3	6.72	3	18.876		2	7.569	2	7.507
2	7.941	2	11.617		2	6.623	2	13.574		3	12.58	3	7.558		2	8.069	2	6.254
2	10.639	2	11.837		2	14.638	2	12.011		3	8.432	3	9.695		2	13.554	2	9.174
2	14.647	2	7.004		2	16.014	2	9.8		3	7.656	3	8.153		2	9.342	2	8.028
2	12.002	2	14.913		2	12.282	2	16.661		3	8.357	3	11.929		2	7.489	2	5.964
2	15.549	2	17.803		2	12.199	2	15.013		3	9.703	3	9.413		2	7.337	2	5.531
2	14.242	2	22.476		2	25.147	2	11.093		3	8.064	3	6.919		2	12.461	2	8.549
2	11.773	2	13.75		2	16.015	2	8.507		3	17.325	3	9.677		3	6.375	2	8.513
2	6.208	2	7.431		2	10.843	2	13.012		3	8.183	3	7.038		3	8.083	2	6.944
2	10.307	2	10.973		2	11.635	2	14.512		3	9.813	3	7.033		3	5.734	2	6.756
2	11.294	2	14.121		2	21.393	2	15.728		3	16.99	4	6.691		3	7.006	2	8.716
2	14.981	2	10.346		3	9.619	2	11.26		3	10.514	4	11.577		3	11.386	2	8.971
2	28.835	2	10.332		3	13.762	2	11.009		3	12.311	4	10.028		3	7.019	2	8.757
2	17.322	3	12.778		3	8.007	2	14.179		3	15.333	4	11.891		3	7.256	2	6.756
2	19.415	3	12.891		3	9.675	2	14.012		3	6.13	4	8.495		3	6.193	2	7.82
2	9.692	3	10.941		3	18.704	2	7.298		3	16.313	4	9.205		3	7.719	3	7.346
2	26.77	3	13.462		3	11.521	2	17.078		4	7.7484	4	8.178		3	9.258	3	8.624
2	7.545	3	13.254		3	11.697	2	10.322		4	10.275	4	6.801		3	7.298	3	7.861
2	10.735	3	24.024		3	9.012	2	14.679		4	7.655	4	6.764		3	13.992	3	17.828
2	17.173	3	20.533		3	11.927	3	10.937		4	8.6763	4	18.482		3	5.765	3	6.342
2	27.445	3	19.812		3	16.681	3	13.136		4	10.908	4	8.162		3	8.028	3	9.758
3	13.146	3	15.268		3	11.558	3	12.677		4	7.021	4	9.899		3	7.319	3	9.384
3	11.955	3	12.408		3	26.023	3	27.733		4	12.996	4	8.416		3	7.799	3	8.132
3	10.686	3	20.023		3	9.925	3	9.633		4	8.921	4	12.411		3	6.626	3	8.7
3	28.684	3	9.256		3	11.01	3	15.013		4	8.146	4	10.079		3	9.404	3	7.131
3	14.071	3	13.174		3	7.276	3	16.264		4	8.973	4	8.002		3	9.217	3	8.487
3	12.397	3	11.425		3	13.303	3	12.261		4	10.176	4	9.426		3	9.294	3	5.477
3	13.462	3	17.119		3	11.094	3	15.013		4	8.765	4	7.182		3	7.798	3	4.65
3	15.271	3	7.673		3	11.927	3	10.634		4	17.442	4	7.2		3	8.445	3	7.59
3	10.016	3	11.027		3	9.776	3	13.136		4	8.247	5	7.005		3	14.367	3	6.518
3	13.207	3	12.829		3	7.198	3	8.258		4	10.426	5	11.577		3	10.217	3	8.966
3	12.2224	3	13.047		3	15.451	3	6.256		4	17.277	5	10.698		3	7.862	3	7.924
3	12.874	3	12.648		3	16.347	3	11.927		4	11.115	5	11.891		3	7.789	3	6.577
3	19.252	3	7.567		3	12.677	3	10.572		4	12.722	5	8.954		3	13.594	3	10.322
3	11.606	3	16.083		3	12.824	3	14.45		4	14.818	5	9.798		4	6.374	3	8.487
3	8.75	3	18.177		3	24.397	3	13.011		4	5.97	5	8.406		4	8.693	3	6.881
3	12.716	3	21.54		3	17.348	3	10.217		4	16.159	5	7.202		4	5.505	3	5.614
3	14.731	3	14.609		3	11.385	3	17.015		5	8.0355	5	7.056		4	7.257	3	9.175
3	12.955	3	7.432		3	12.762	3	15.347		5	10.987	5	18.089		4	11.093	3	9.242
3	16.437	3	12.566		3	21.394	3	11.677		5	8.17	5	8.314		4	7.559	3	7.506
3	15.676	3	16.332		4	9.776	3	8.758		5	8.6221	5	10		4	7.507	3	7.257
3	13.421	3	11.167		4	14.075	3	14.512		5	11.99	5	9.074		4	6.423	3	8.945
3	8.031	3	11.254		4	8.508	3	17.015		5	7.082	5	12.411		4	8.132	3	9.802
3	11.12	4	13.435		4	10.009	3	16.443		5	13.203	5	9.33		4	9.758	3	10.009
3	12.794	4	12.991		4	18.433	3	11.761		5	8.921	5	8.503		4	7.507	3	7.256
3	16	4	10.857		4	11.522	3	11.677		5	8.33	5	9.929		4	13.991	3	8.132
3	29.329	4	12.837		4	12.407	3	14.534		5	8.911	5	7.469		4	6.35	4	7.471
3	20.21	4	13.152		4	8.878	3	15.013		5	9.861	5	7.702		4	8.028	4	9.198
3	20.108	4	24.22		4	11.927	3	7.882		5	8.648	6	7.164		4	7.131	4	8.132
3	10.403	4	19.563		4	16.682	3	16.264		5	17.674	6	11.694		4	8.028	4	18.454
3	27.654	4	19.628		4	11.118	3	10.634		5	9.199	6	10.831		4	6.914	4	6.751
3	8.505	4	14.933		4	26.69	3	14.909		5	11.39	6	11.791		4	9.633	4	9.947
3	13.643	4	12.91		4	9.926	4	11.119		5	17.949	6	8.954		4	9.487	4	8.966
3	18.31	4	19.534		4	11.26	4	12.762		5	11.114	6	9.354		4	9.771	4	8.133
3	28.241	4	9.183		4	7.444	4	13.012		5	12.64	6	8.636		4	8.716	4	8.8
4	14.103	4	12.967		4	13.303	4	26.94		5	15.418	6	6.902		4	8.445	4	7.319
4	13.527	4	11.111		4	11.677	4	9.863		5	6.343	6	7.23		4	13.282	4	8.487
4	10.783	4	17.672		4	12.615	4	14.597		5	16.005	6	18.286		4	10.218	4	5.869
4	28.907	4	7.74		4	10.987	4	16.265		6	8.3225	6	8.616		4	7.988	4	4.649
4	15.681	4	12.309		4	7.679	4	13.012		6	10.783	6	10.307		4	7.789	4	7.861
4	12.212	4	14.203		4	15.723	4	15.326		6	7.912	6	8.548		4	14.047	4	6.77
4	14.089	4	13.226		4	15.681	4	10.322		6	9.1102	6	12.41		5	6.679	4	8.758
4	15.931	4	13.458		4	13.074	4	12.511		6	11.449	6	9.83		5	8.998	4	8.132
4	10.223	4	7.809		4	13.449	4	8.507		6	7.143	6	8.002		5	5.963	4	7.225
4	13.622	4	16.084		4	25.147	4	7.256		6	13.827	6	9.803		5	7.006	4	10.551
4	11.673	4	16.679		4	17.015	4	12.469		6	8.799	6	7.613		5	11.677	4	9.634
4	14.195	4	20.759		4	12.741	4	11.385		6	8.453	6	7.367		5	7.379	4	7.34
4	18.942	4	13.892		4	13.512	4	14.451		6	9.095	7	7.084		5	7.757	4	5.614
4	11.71	4	8.257		4	22.187	4	13.679		6	10.729	7	12.278		5	6.651	4	10.217
4	9.338	4	12.921		5	10.092	4	10.635		6	9.292	7	10.296		5	7.994	4	9.973
4	12.542	4	15.652		5	13.762	4	18.078		6	17.325	7	11.991		5	9.759	4	7.507
4	15.073	4	11.003		5	8.508	4	16.014		6	8.564	7	8.955		5	7.715	4	7.506
4	12.637	4	11.624		5	10.342	4	11.969		6	11.566	7	9.502		5	13.992	4	9.175
4	16.733	5	12.778		5	17.891	4	8.758		6	17.469	7	8.712		5	6.183	4	9.47
4	16.701	5	13.288		5	11.693	4	15.264		6	11.115	7	7.102		5	8.257	4	10.009
4	13.971	5	11.19		5	12.407	4	16.515		6	13.379	7	7.463		5	7.882	4	7.256
4	10.663	5	13.463		5	9.169	4	18.945		6	15.076	7	17.499		5	8.257	4	8.758
4	11.301	5	13.151		5	11.656	4	11.76		6	5.97	7	8.918		5	6.914	5	7.844
4	13.323	5	23.829		5	16.014	4	11.344		6	16.775	7	10.307		5	10.093	5	9.343
4	17.019	5	20.695		5	11.998	4	14.888		7	8.3224	7	8.679		5	9.488	5	8.404
4	29.658	5	19.445		5	27.358	4	15.347		7	10.987	7	12.17		5	9.532	5	18.454
4	19.568	5	15.379		5	9.925	4	8.174		7	8.299	7	9.496		5	8.487	5	6.751
4	19.553	5	12.91		5	11.01	4	17.349		7	8.7306	7	8.503		5	9.196	5	10.321
4	10.338	5	20.185		5	7.192	4	10.635		7	11.372	7	9.678		5	15.18	5	9.592
4	27.906	5	9.7		5	13.304	4	16.286		7	7.143	7	7.756		5	10.509	5	8.34
4	8.78	5	13.486		5	12.26	5	10.766		7	13.412	7	7.702		5	8.362	5	9.1
4	14.203	5	11.739		5	12.386	5	13.512		7	8.676	8	7.163		5	8.127	5	7.131
4	18.309	5	17.948		5	10.615	5	13.679		7	8.452	8	11.344		5	19.517	5	8.257
4	28.24	5	9.22		5	7.774	5	27.733		7	9.219	8	10.563		6	6.526	5	5.999
5	13.571	5	11.412		5	15.993	5	10.322		7	10.491	8	11.791		6	8.54	5	4.65
5	12.962	5	13.974		5	17.015	5	15.43		7	9.115	8	8.725		6	5.964	5	8.404
5	10.834	5	12.51		5	13.471	5	16.264		7	17.674	8	9.947		6	7.506	5	6.77
5	29.129	5	13.458		5	13.449	5	12.511		7	8.691	8	8.559		6	11.385	5	9.175
5	15.681	5	8.05		5	25.147	5	14.701		7	11.741	8	7.102		6	7.739	5	8.341
5	12.674	5	16.229		5	17.349	5	10.947		7	18.045	8	7.581		6	8.007	5	6.793
5	13.462	5	17.615		5	12.74	5	13.137		7	11.491	8	17.892		6	6.652	5	11.01
5	15.711	5	20.603		5	12.386	5	8.508		7	12.476	8	8.541		6	8.132	5	8.716
5	10.514	5	14.466		5	22.186	5	7.006		7	14.647	8	10.307		6	10.009	5	7.11
5	13.385	5	7.844		6	9.46	5	12.47		7	6.557	8	8.548		6	7.715	5	5.531
5	12.3597	5	13.628		6	13.762	5	10.843		7	16.313	8	11.929		6	13.992	5	10.009
5	13.369	5	15.312		6	8.507	5	15.326		8	8.0355	8	9.746		6	6.685	5	10.458
5	19.767	5	11.495		6	10.009	5	14.68		8	10.784	8	8.169		6	8.487	5	7.882
5	11.289	5	11.255		6	19.246	5	10.634		8	8.234	8	9.929		6	7.694	5	7.507
5	9.485	6	13.905		6	11.866	5	18.079		8	9.0559	8	7.756		6	8.487	5	9.404
5	13.148	6	13.486		6	12.761	5	16.682		8	11.371	8	7.87		6	7.201	5	9.802
5	14.987	6	10.278		6	9.169	5	12.261		8	7.566	9	6.927		6	10.092	5	10.009
5	13.431	6	14.089		6	11.927	5	8.758		8	13.307	9	11.927		6	9.487	5	7.507
5	16.733	6	13.358		6	17.682	5	14.763		8	9.043	9	10.43		6	9.294	5	8.445
5	16.599	6	25.001		6	11.991	5	17.265		8	8.33	9	12.193		6	8.487	6	7.719
5	15.069	6	20.371		6	27.691	5	17.516		8	9.402	9	8.954		6	8.82	6	9.055
5	9.245	6	19.995		6	10.28	5	11.76		8	10.019	9	9.502		6	14.096	6	8.403
5	11.211	6	15.713		6	11.51	5	12.01		8	8.649	9	8.865		6	10.217	6	17.828
5	13.058	6	13.035		6	7.695	5	14.534		8	18.371	9	6.801		6	8.736	6	7.365
5	16.205	6	19.697		6	14.221	5	14.68		8	8.945	9	6.997		6	8.24	6	10.134
5	29.165	6	9.479		6	12.553	5	8.466		8	11.302	9	17.696		6	14.5	6	9.592
5	20.851	6	13.589		6	12.157	5	17.078		8	17.662	9	9.145		7	6.982	6	8.133
5	19.554	6	11.635		6	10.893	5	10.634		8	11.19	9	10.409		7	8.694	6	9
5	10.532	6	18.086		6	7.678	5	16.056		8	12.311	9	8.68		7	5.505	6	7.319
5	27.022	6	8.884		6	15.993	6	10.943		8	14.99	9	12.05		7	7.507	6	8.946
5	8.505	6	11.412		6	16.014	6	13.136		8	6.13	9	9.413		7	11.677	6	6.13
5	13.755	6	13.402		6	13.866	6	14.012		8	16.313	9	8.003		7	7.919	6	4.923
5	18.689	6	13.226		6	12.824	6	28.922		9	8.3224	9	10.18		7	8.007	6	8.674
5	28.241	6	13.62		6	24.772	6	10.551		9	11.19	9	7.469		7	6.422	6	7.271
6	14.104	6	8.292		6	17.349	6	15.43		9	8.17	9	7.869		7	7.994	6	8.758
6	12.458	6	16.376		6	12.741	6	16.89		9	9.0017	10	7.084		7	9.758	6	8.34
6	10.931	6	17.616		6	13.512	6	12.511		9	11.604	10	12.045		7	7.715	6	6.792
6	28.907	6	20.603		6	21.79	6	15.326		9	7.688	10	10.296		7	14.22	6	10.78
6	15.383	6	15.039		7	9.934	6	10.947		9	13.827	10	11.79		7	6.684	6	9.404
6	12.767	6	8.394		7	14.388	6	13.137		9	8.921	10	8.954		7	8.945	6	6.882
6	14.318	6	13.274		7	8.758	6	8.507		9	8.33	10	9.502		7	7.882	6	5.698
6	16.005	6	16.502		7	10.676	6	7.006		9	9.526	10	8.33		7	8.486	6	10.009
6	10.764	6	11.332		7	18.704	6	12.198		9	10.886	10	7.102		7	6.914	6	10.459
6	13.8	6	12.177		7	11.865	6	11.385		9	9.524	10	7.172		7	9.863	6	7.882
6	12.4284	7	12.683		7	12.407	6	14.888		9	18.023	10	17.696		7	9.217	6	7.757
6	13.617	7	12.297		7	9.024	6	14.012		9	9.008	10	8.843		7	9.771	6	9.404
6	19.766	7	10.775		7	12.47	6	10.634		9	12.004	10	10.409		7	8.716	6	9.803
6	12.45	7	14.089		7	17.015	6	18.433		9	17.757	10	8.547		7	9.196	6	10.259
6	9.559	7	13.876		7	11.677	6	15.346		9	10.889	10	12.29		7	14.096	6	7.507
6	12.802	7	24.805		7	27.358	6	11.677		9	12.312	10	9.913		7	10.509	6	9.07
6	14.647	7	20.857		7	10.635	6	8.757		9	14.99	10	8.586		7	8.486	7	7.719
6	12.637	7	19.078		7	11.26	6	15.764		9	6.449	10	10.054		7	8.015	7	9.055
6	17.77	7	15.491		7	7.527	6	16.515		9	16.774	10	7.326		7	13.594	7	8.403
6	17.418	7	13.286		7	13.533	6	17.515		10	8.1503	10	7.87		8	6.831	7	17.828
6	14.127	7	20.348		7	11.969	6	12.011		10	11.191	11	7.636		8	8.845	7	7.16
6	8.908	7	9.552		7	12.386	6	11.344		10	8.427	11	11.811		8	5.964	7	9.947
6	11.573	7	13.382		7	10.987	6	14.534		10	8.7848	11	10.297		8	7.257	7	9.174
6	13.412	7	12.159		7	8.447	6	15.347		10	11.681	11	12.093		8	11.677	7	8.549
6	17.732	7	17.534		7	16.265	6	8.757		10	8.051	11	9.414		8	7.74	7	9.1
6	29.494	7	8.952		7	17.682	6	17.077		10	13.828	11	9.205		8	7.757	7	7.131
6	20.851	7	11.925		7	13.074	6	10.947		10	8.921	11	8.254		8	6.652	7	8.257
6	19.414	7	14.661		7	13.45	6	15.826		10	8.452	11	7.202		8	8.132	7	5.999
6	10.661	7	13.047		7	24.397	7	11.295		10	9.525	11	7.23		8	10.26	7	5.196
6	27.907	7	13.621		7	17.015	7	13.888		10	10.728	11	17.696		8	7.507	7	8.403
6	8.849	7	8.131		7	11.927	7	14.013		10	9.116	11	8.692		8	14.221	7	7.02
6	13.419	7	15.644		7	13.136	7	27.732		10	18.023	11	10.307		8	6.601	7	8.966
6	18.941	7	17.428		7	21.79	7	10.551		10	9.136	11	9.074		8	8.716	7	8.967
6	30.428	7	20.603		8	10.092	7	14.596		10	11.215	11	12.17		8	7.882	7	7.225
7	13.731	7	14.322		8	13.762	7	16.577		10	18.045	11	9.58		8	8.487	7	10.551
7	13.276	7	8.395		8	8.507	7	12.511		10	11.04	11	8.252		8	7.202	7	9.404
7	11.375	7	13.097		8	10.343	7	15.326		10	12.64	11	10.432		8	10.092	7	8.027
7	29.13	7	16.332		8	18.433	7	10.322		10	15.076	11	7.756		8	9.758	7	6.033
7	15.979	7	11.495		8	12.209	7	13.136		10	6.344	11	7.702		8	9.532	7	10.217
7	13.137	7	11.624		8	12.762	7	8.508		10	16.313	12	7.084		8	8.487	7	10.459
7	14.146	8	13.624		8	9.169	7	7.007		11	8.3798	12	11.928		8	8.82	7	7.882
7	16.886	8	12.594		8	12.198	7	12.469		11	10.783	12	10.162		8	14.096	7	8.007
7	11.013	8	10.775		8	17.683	7	10.843		11	8.363	12	11.79		8	10.51	7	9.404
7	13.799	8	13.149		8	11.969	7	15.326		11	8.7306	12	8.724		8	8.612	7	10.3
7	12.2911	8	13.67		8	27.023	7	14.013		11	11.681	12	10.096		8	8.578	7	10.009
7	14.442	8	25.392		8	10.28	7	10.635		11	7.687	12	9.094		8	13.594	7	7.757
7	20.075	8	20.048		8	11.01	7	17.724		11	14.035	12	6.702		9	6.982	7	9.071
7	12.238	8	19.261		8	8.28	7	16.682		11	8.921	12	7.522		9	8.846	8	7.72
7	10.441	8	14.71		8	13.762	7	11.677		11	8.453	12	17.499		9	5.963	8	9.342
7	13.062	8	13.411		8	12.845	7	9.008		11	9.772	12	9.22		9	7.506	8	8.675
7	14.817	8	19.209		8	12.386	7	15.514		11	10.334	12	10.205		9	11.093	8	17.829
7	13.035	8	9.701		8	10.615	7	18.016		11	8.824	12	7.891		9	8.279	8	7.364
7	18.51	8	13.382		8	8.062	7	17.516		11	17.906	12	12.29		9	7.757	8	9.946
7	18.033	8	11.95		8	16.264	7	12.011		11	8.754	12	9.413		9	6.652	8	9.592
7	14.52	8	17.671		8	18.016	7	12.01		11	11.39	12	8.503		9	7.994	8	8.34
7	10.326	8	8.48		8	13.47	7	15.243		11	18.621	12	9.551		9	10.008	8	9.3
7	11.301	8	11.412		8	13.136	7	15.013		11	11.19	12	7.9		9	7.715	8	7.319
7	13.235	8	12.371		8	24.021	7	8.758		11	12.229	12	7.869		9	14.221	8	8.716
7	16.714	8	12.868		8	17.015	7	17.078		11	14.733	13	7.163		9	6.517	8	5.869
7	28.999	8	13.945		8	13.282	7	10.635		11	6.876	13	11.577		9	8.717	8	5.47
7	20.37	8	8.372		8	13.512	7	16.744		11	16.159	13	10.162		9	7.694	8	7.861
7	18.999	8	16.522		8	21.394	8	11.119		12	8.4373	13	11.69		9	8.487	8	7.271
7	10.532	8	18.177		9	9.776	8	13.512		12	11.191	13	9.184		9	7.49	8	9.592
7	26.643	8	20.759		9	13.449	8	13.345		12	8.299	13	9.502		9	10.092	8	8.132
7	8.917	8	13.75		9	9.259	8	27.337		12	8.9475	13	8.942		9	9.759	8	7.224
7	13.42	8	8.119		9	10.009	8	10.092		12	11.681	13	7.102		9	10.009	8	10.781
7	18.941	8	12.39		9	18.975	8	14.597		12	7.446	13	7.114		9	8.716	8	9.633
7	29.832	8	16.673		9	11.866	8	17.203		12	13.827	13	17.106		9	8.82	8	7.57
8	13.305	8	11.989		9	13.47	8	12.261		12	9.043	13	8.616		9	13.824	8	5.698
8	13.213	8	11.808		9	9.314	8	15.013		12	8.391	13	10.409		9	10.509	8	10.009
8	10.735	9	13.153		9	12.47	8	10.947		12	9.279	13	8.285		9	8.362	8	10.215
8	29.427	9	12.792		9	17.682	8	13.762		12	10.65	13	12.29		9	7.902	8	8.069
8	15.562	9	10.858		9	11.969	8	8.757		12	9.349	13	9.579		9	13.821	8	7.507
8	12.675	9	14.089		9	28.025	8	7.756		12	18.023	13	8.502		10	6.678	8	9.405
8	14.318	9	13.461		9	10.634	8	11.928		12	8.882	13	10.432		10	8.846	8	9.47
8	16.959	9	24.806		9	11.51	8	11.927		12	12.179	13	7.9		10	5.734	8	10.259
8	10.514	9	21.341		9	7.861	8	15.764		12	17.949	13	7.535		10	7.257	8	7.756
8	13.682	9	19.812		9	14.45	8	14.346		12	11.641	14	7.085		10	11.969	8	9.07
8	12.497	9	15.602		9	12.553	8	10.426		12	12.147	14	11.694		10	8.099	9	8.093
8	13.534	9	13.536		9	12.615	8	18.078		12	14.818	14	10.43		10	8.007	9	9.199
8	20.075	9	19.697		9	10.801	8	16.681		12	6.237	14	11.891		10	6.881	9	8.403
8	11.922	9	9.257		9	8.542	8	13.136		12	16.775	14	8.955		10	8.27	9	18.141
8	9.117	9	13.485		9	17.078	8	9.008		13	8.552	14	9.65		10	9.759	9	7.57
8	13.494	9	11.635		9	19.017	8	15.013		13	11.19	14	8.712		10	7.715	9	10.134
8	14.902	9	17.81		9	13.867	8	16.765		13	8.427	14	6.901		10	14.221	9	9.384
8	12.557	9	9.624		9	13.763	8	17.873		13	8.839	14	7.346		10	6.601	9	8.341
8	17.621	9	11.411		9	24.772	8	12.01		13	11.836	14	17.302		10	8.716	9	9.3
8	18.238	9	12.943		9	17.682	8	11.344		13	7.869	14	8.919		10	7.695	9	7.507
8	14.442	9	13.047		9	12.199	8	14.888		13	14.139	14	10.409		10	8.486	9	8.487
8	9.515	9	14.106		9	12.762	8	15.347		13	8.676	14	8.547		10	7.202	9	6.39
8	11.482	9	7.648		9	22.186	8	8.466		13	8.453	14	12.05		10	10.093	9	4.923
8	13.323	9	15.937		10	10.407	8	17.349		13	9.895	14	9.497		10	10.03	9	8.404
8	17.019	9	17.241		10	14.388	8	11.26		13	10.57	14	8.503		10	9.77	9	6.769
8	29.494	9	20.135		10	9.008	8	17.203		13	9.467	14	9.929		10	8.486	9	9.383
8	20.049	9	14.752		10	10.676	9	10.767		13	18.139	14	7.613		10	8.821	9	8.341
8	19.831	9	8.257		10	18.976	9	13.512		13	8.754	14	7.367		10	13.283	9	7.116
8	10.338	9	13.628		10	12.037	9	14.679		13	11.127	15	7.556		10	10.509	9	10.551
8	27.528	9	16.332		10	13.116	9	28.525		13	18.141	15	11.811		10	8.861	9	9.175
8	8.779	9	11.002		10	9.315	9	10.551		13	11.49	15	10.43		10	8.579	9	7.798
8	14.426	9	12.177		10	12.469	9	14.596		13	11.902	15	11.79		10	13.82	9	5.865
8	18.057	10	12.402		10	17.349	9	17.203		13	14.476	15	9.184		11	6.83	9	10.217
8	29.235	10	11.106		10	11.969	9	12.511		13	6.449	15	9.502		11	8.693	9	10.459
9	13.198	10	10.692		10	27.024	9	15.326		13	16.159	15	8.865		11	5.964	9	8.07
9	12.584	10	14.089		10	10.879	9	10.947		14	8.7816	15	7.202		11	7.506	9	7.756
9	11.867	10	13.462		10	11.26	9	13.137		14	10.58	15	7.289		11	11.385	9	9.633
9	29.873	10	25.391		10	7.527	9	8.008		14	7.977	15	17.106		11	7.559	9	9.968
9	15.86	10	21.18		10	13.533	9	7.507		14	8.9475	15	9.22		11	8.257	9	10.259
9	12.952	10	18.894		10	12.552	9	12.198		14	11.913	15	10.511		11	6.422	9	7.507
9	13.348	10	14.933		10	12.386	9	11.386		14	8.051	15	8.154		11	7.995	9	9.071
9	16.665	10	13.286		10	10.893	9	15.764		14	13.931	15	12.29		11	10.009	10	7.719
9	10.472	10	20.348		10	7.582	9	13.678		14	8.921	15	9.08		11	7.924	10	8.911
9	13.681	10	9.774		10	17.348	9	10.843		14	8.758	15	8.586		11	14.451	10	8.674
9	12.2224	10	13.071		10	18.016	9	18.079		14	9.833	15	10.18		11	6.684	10	18.766
9	14.277	10	11.844		10	13.47	9	16.014		14	11.123	15	8.043		11	8.716	10	7.365
9	19.87	10	17.948		10	13.762	9	11.969		14	8.94	15	7.702		11	7.882	10	9.946
9	11.5	10	9.49		10	23.646	9	8.508		14	18.837				11	8.487	10	10.008
9	9.411	10	11.797		10	16.348	9	15.514		14	9.199				11	7.778	10	7.924
9	14.099	10	13.402		10	12.74	9	17.265		14	11.566				11	10.092	10	9.3
9	14.561	10	13.046		10	13.161	9	17.873		14	18.237				11	9.758	10	6.944
9	13.67	10	14.107		10	20.998	9	12.011		14	10.89				11	10.009	10	8.716
9	17.918	10	7.89		11	9.461	9	12.01		14	11.901				11	8.487	10	5.999
9	18.032	10	16.668		11	14.075	9	14.533		14	15.076				11	8.632	10	4.923
9	14.52	10	18.178		11	8.507	9	15.347		14	6.557				11	14.096	10	8.132
9	9.651	10	20.291		11	10.342	9	8.758		14	16.467				11	10.51	10	7.021
9	11.663	10	14.036		11	19.517	9	17.077		15	8.552				11	8.736	10	9.383
9	12.176	10	8.67		11	12.553	9	11.26		15	11.089				11	8.24	10	8.757
9	17.122	10	13.628		11	12.407	9	17.203		15	8.234				11	13.141	10	7.009
9	30.153	10	16.332		11	9.169	10	11.295		15	8.5679				12	6.679	10	11.009
9	20.851	10	11.989		11	12.198	10	14.262		15	12.3				12	8.845	10	9.404
9	18.444	10	11.993		11	18.016	10	14.013		15	7.263				12	5.964	10	7.111
9	10.273	11	13.247		11	11.677	10	28.921		15	13.724				12	7.507	10	5.698
9	27.401	11	12.991		11	28.359	10	10.551		15	8.799				12	11.677	10	10.218
9	8.711	11	10.278		11	10.811	10	15.013		15	8.575				12	7.739	10	10.702
9	13.755	11	13.776		11	11.51	10	17.515		15	9.341				12	7.757	10	8.07
9	18.815	11	13.152		11	7.193	10	12.011		15	10.492				12	6.652	10	8.258
9	30.627	11	25.782		11	14.45	10	15.639		15	9.116				12	8.269	10	9.404
10	13.465	11	20.533		11	12.845	10	10.635		15	17.906				12	10.009	10	9.802
10	13.151	11	19.261		11	12.845	10	13.449		15	8.374				12	7.507	10	9.759
10	11.129	11	15.268		11	10.801	10	9.258		15	11.39				12	13.991	10	7.757
10	30.838	11	13.161		11	8.159	10	7.006		15	18.333				12	6.852	10	9.383
10	16.098	11	20.185		11	16.99	10	12.74		15	11.415				12	8.486	11	7.72
10	13.646	11	9.183		11	18.35	10	11.385		15	11.983				12	7.882	11	9.055
10	13.348	11	12.863		11	13.866	10	15.764		15	15.161				12	8.257	11	8.403
10	16.445	11	12.055		11	12.824	10	13.679		15	6.716				12	7.49	11	18.767
10	10.722	11	17.81		11	25.148	10	11.051		15	17.544				12	10.551	11	6.955
10	14.332	11	9.355		11	17.015	10	18.433							12	10.03	11	9.947
10	12.703	11	11.668		11	12.47	10	17.016							12	10.009	11	9.592
10	14.442	11	12.714		11	13.239	10	13.137							12	8.945	11	8.341
10	20.693	11	13.226		11	21.394	10	9.008							12	9.196	11	9.2
10	11.605	11	14.431		12	9.934	10	15.513							12	13.554	11	7.506
10	9.265	11	8.211		12	13.762	10	16.515							12	10.509	11	8.716
10	13.235	11	16.522		12	8.508	10	18.23							12	8.736	11	6
10	14.562	11	17.803		12	10.343	10	12.261							12	8.24	11	5.47
10	13.114	11	19.978		12	18.704	10	12.011							12	13.141	11	8.403
10	18.214	11	13.606		12	12.553	10	15.243							13	6.526	11	6.769
10	18.751	11	7.982		12	13.47	10	15.013							13	8.541	11	8.967
10	14.206	11	12.743		12	9.46	10	8.757							13	5.734	11	8.133
10	9.785	11	17.353		12	12.741	10	17.62							13	7.256	11	7.224
10	11.754	11	11.659		12	18.016	10	10.634							13	11.093	11	10.551
10	12.97	11	11.992		12	11.677	10	17.432							13	7.739	11	9.634
10	17.529	12	13.248		12	27.357	11	10.766							13	8.007	11	7.11
10	29.823	12	12.594		12	10.635	11	13.887							13	6.652	11	5.698
10	21.171	12	10.195		12	11.76	11	15.347							13	8.133	11	10.009
10	18.721	12	14.089		12	7.945	11	28.922							13	10.259	11	10.702
10	11.178	12	13.358		12	13.533	11	10.322							13	7.715	11	7.694
10	28.285	12	25.587		12	12.845	11	14.597							13	14.45	11	7.757
10	9.054	12	21.342		12	13.074	11	17.203							13	6.601	11	9.431
10	13.307	12	19.262		12	10.801	11	13.011							13	8.946	11	9.802
10	18.688	12	15.379		12	7.678	11	15.639							13	7.882	11	9.758
10	31.82	12	13.787		12	16.514	11	10.947							13	8.946	11	7.757
11	13.571	12	19.697		12	19.35	11	13.137							13	6.914	11	9.383
11	12.458	12	9.552		12	13.471	11	8.257							13	9.863	12	7.595
11	10.833	12	13.486		12	13.762	11	7.257							13	10.301	12	9.055
11	29.204	12	12.683		12	24.772	11	11.928							13	10.247	12	8.675
11	16.039	12	17.81		12	17.015	11	11.114							13	8.258	12	18.141
11	13.247	12	8.615		12	13.011	11	15.763							13	9.008	12	7.16
11	13.462	12	11.027		12	13.238	11	15.347							13	13.553	12	9.946
11	17.106	12	13.287		12	21.79	11	11.052							13	10.509	12	9.592
11	10.889	12	12.868		13	10.091	11	18.079							13	8.736	12	8.34
11	14.274	12	14.107		13	13.45	11	16.014							13	8.128	12	9
11	13.321	12	8.051		13	8.757	11	12.552							13	13.821	12	7.507
11	13.37	12	16.522		13	10.676	11	8.507							14	6.527	12	8.945
11	20.075	12	17.802		13	19.517	11	15.764							14	8.846	12	5.999
11	12.028	12	20.447		13	12.382	11	17.515							14	5.734	12	5.06
11	9.411	12	14.466		13	12.761	11	18.231							14	7.507	12	8.403
11	12.802	12	8.532		13	9.315	11	11.51							14	11.677	12	7.522
11	15.413	12	13.275		13	13.282	11	12.344							14	8.099	12	9.591
11	13.353	12	16.843		13	19.35	11	14.534							14	8.007	12	8.966
11	18.954	12	11.824		13	11.677	11	14.68							14	6.651	12	6.9
11	19.16	12	12.362		13	28.359	11	8.466							14	8.269	12	11.01
11	14.284	13	12.026		13	10.987	11	17.078							14	10.509	12	8.945
11	9.313	13	12.395		13	11.01	11	11.26							14	7.506	12	7.34
11	11.301	13	10.775		13	8.029	11	17.891							14	14.68	12	6.369
11	13.765	13	13.463		13	14.221	12	11.296							14	6.434	12	10.217
11	17.529	13	13.98		13	13.428	12	13.888							14	8.486	12	10.458
11	30.318	13	26.954		13	12.845	12	14.346							14	8.069	12	7.882
11	20.21	13	19.401		13	11.08	12	28.525							14	8.257	12	7.756
11	19.137	13	19.077		13	8.542	12	10.321							14	6.913	12	9.258
11	10.209	13	16.047		13	16.89	12	14.596							14	10.092	12	9.636
11	29.169	13	13.912		13	19.35	12	17.516							14	10.03	12	10.009
11	9.055	13	20.674		13	13.866	12	12.011							14	9.771	12	8.007
11	14.426	13	9.701		13	13.136	12	15.952							14	8.716	12	9.071
11	18.815	13	13.07		13	24.021	12	10.947							14	8.632	13	7.719
11	31.423	13	11.635		13	17.349	12	12.824							14	13.825	13	9.199
12	13.199	13	18.224		13	12.47	12	8.508							14	10.801	13	8.674
12	12.835	13	9.288		13	13.367	12	7.757							14	8.612	13	17.828
12	11.818	13	11.156		13	22.582	12	12.469							14	8.24	13	7.161
12	29.204	13	13.63		14	10.092	12	11.114							14	14.047	13	10.134
12	15.263	13	12.332		14	14.075	12	15.764							15	6.678	13	9.383
12	13.247	13	14.269		14	8.758	12	14.346							15	8.845	13	8.341
12	13.29	13	8.533		14	10.342	12	10.843							15	5.964	13	9.1
12	16.886	13	16.376		14	18.975	12	18.078							15	7.757	13	7.319
12	10.846	13	16.117		14	12.209	12	17.015							15	11.677	13	8.257
12	14.392	13	20.291		14	13.116	12	12.845							15	7.739	13	6.26
12	12.8404	13	14.179		14	9.314	12	9.259							15	8.007	13	5.47
12	14.029	13	8.257		14	12.199	12	15.514							15	6.882	13	8.133
12	21.413	13	12.743		14	18.016	12	16.765							15	8.27	13	6.769
12	11.816	13	16.843		14	11.385	12	17.873							15	9.759	13	9.384
12	9.485	13	11.989		14	27.357	12	11.76							15	7.507	13	8.549
12	13.148	13	12.362		14	11.25	12	11.677							15	14.45	13	6.793
12	16.35	14	12.213		14	12.511	12	15.243							15	7.018	13	10.551
12	13.352	14	12.693		14	7.945	12	15.347							15	8.716	13	9.863
12	19.251	14	9.449		14	13.074	12	8.174							15	8.07	13	8.028
12	17.827	14	13.463		14	12.845	12	17.077							15	8.487	13	5.865
12	14.913	14	13.358		14	12.844	12	11.26							15	7.202	13	10.426
12	10.595	14	25.978		14	10.708	12	18.12							15	10.551	13	10.459
12	11.663	14	21.18		14	8.542	13	11.119							15	10.029	13	7.694
12	12.97	14	19.078		14	16.89	13	13.887							15	10.247	13	8.008
12	16.713	14	15.268		14	19.351	13	15.013							15	8.716	13	9.508
12	30.153	14	14.289		14	13.074	13	28.525							15	9.008	13	9.803
12	21.492	14	20.348		14	13.137	13	10.093							15	14.096	13	10.009
12	18.306	14	9.627		14	23.646	13	14.596							15	10.218	13	7.507
12	10.79	14	12.864		14	16.348	13	18.453							15	8.487	13	9.07
12	28.033	14	12.997		14	13.011	13	12.511							15	8.353	14	7.595
12	9.397	14	17.533		14	13.495	13	15.013							15	13.594	14	9.055
12	13.979	14	9.153		14	22.583	13	10.947									14	8.675
12	19.32	14	11.924		15	9.934	13	13.449									14	18.141
12	32.417	14	12.485		15	14.075	13	9.008									14	7.16
13	13.412	14	12.332		15	8.758	13	7.256									14	9.946
13	13.402	14	14.756		15	10.676	13	12.741									14	9.592
13	10.784	14	8.372		15	19.789	13	11.114									14	8.132
13	30.393	14	16.668		15	12.381	13	16.64									14	9.4
13	16.278	14	19.864		15	13.116	13	15.013									14	7.131
13	13.118	14	18.886		15	9.461	13	10.634									14	8.716
13	13.633	14	14.036		15	12.74	13	18.788									14	5.869
13	17.473	14	8.532		15	18.35	13	17.682									14	5.06
13	11.262	14	13.097		15	12.261	13	13.429									14	8.403
13	14.569	14	16.502		15	27.024	13	9.258									14	7.271
13	12.4284	14	12.152		15	10.899	13	15.264									14	9.8
13	14.525	14	12.177		15	11.01	13	16.515									14	8.758
13	20.179	15	13.342		15	7.611	13	17.515									14	7.225
13	12.238	15	12.495		15	14.68	13	11.761									14	10.551
13	9.706	15	11.189		15	12.845	13	12.011									14	9.404
13	13.58	15	14.715		15	12.386	13	14.888									14	7.569
13	14.902	15	14.083		15	11.359	13	14.679									14	5.95
13	13.273	15	26.173		15	8.062	13	8.758									14	10.426
13	18.362	15	20.857		15	17.266	13	17.349									14	10.945
13	19.468	15	18.895		15	19.017	13	11.26									14	8.07
13	14.834	15	15.267		15	14.263	13	19.037									14	7.756
13	9.516	15	13.787		15	13.137	14	10.766									14	9.509
13	11.663	15	21.976		15	24.772	14	14.638									14	9.636
13	13.235	15	9.626		15	17.348	14	14.68									14	10.009
13	18.242	15	13.589		15	12.741	14	28.922									14	7.506
13	30.647	15	12.159		15	12.982	14	10.78									14	9.384
13	21.974	15	17.81		15	22.186	14	14.596									15	7.595
13	18.86	15	8.952				14	18.141									15	9.486
13	10.791	15	12.182				14	12.761									15	9.216
13	28.917	15	12.027				14	16.264									15	18.141
13	9.122	15	13.583				14	10.947									15	7.569
13	13.643	15	14.431				14	13.45									15	9.946
13	19.572	15	7.89				14	8.257									15	9.592
13	33.013	15	16.376				14	7.256									15	8.341
14	12.134	15	17.428				14	12.469									15	9
14	12.773	15	20.291				14	11.927									15	6.944
14	11.276	15	14.036				14	16.64									15	8.946
14	30.691	15	7.982				14	14.68									15	5.999
14	16.933	15	13.275				14	11.051									15	5.47
14	13.333	15	18.034				14	18.433									15	8.674
14	13.577	15	11.824				14	15.347									15	7.021
14	17.473	15	12.546				14	11.969									15	9.383
14	10.93						14	8.507									15	8.341
14	14.451						14	15.513									15	7.116
14	13.527						14	17.515									15	10.781
14	13.947						14	17.873									15	9.175
14	20.384						14	11.76									15	7.111
14	11.5						14	11.677									15	6.033
14	9.559						14	15.242									15	10.217
14	13.581						14	15.014									15	10.459
14	15.328						14	8.466									15	7.882
14	14.147						14	17.62									15	7.757
14	20.287						14	11.26									15	9.508
14	19.16						14	18.35									15	9.802
14	14.676						15	11.296									15	10.259
14	9.313						15	13.512									15	7.757
14	11.391						15	15.347									15	9.07
14	12.794						15	27.732
14	17.835						15	9.863
14	31.142						15	14.179
14	21.813						15	18.454
14	19.692						15	12.261
14	10.467						15	15.639
14	29.674						15	10.948
14	9.192						15	13.136
14	14.426						15	8.507
14	19.572						15	7.507
14	32.218						15	12.74
15	13.784						15	11.114
15	12.332						15	16.202
15	11.375						15	15.347
15	29.947						15	10.843
15	16.754						15	18.433
15	13.636						15	18.016
15	13.576						15	13.136
15	17.473						15	9.008
15	10.681						15	15.264
15	13.977						15	17.015
15	13.6644						15	17.516
15	13.617						15	11.761
15	21.413						15	12.011
15	12.028						15	14.889
15	9.632						15	15.347
15	15.137						15	8.757
15	15.413						15	17.62
15	13.193						15	11.26
15	19.102						15	19.038
15	19.365
15	14.363
15	9.178
15	11.754
15	13.058
15	16.918
15	31.306
15	22.295
15	18.582
15	10.984
15	27.906
15	9.191
15	14.538
15	19.447
15	33.61

## Sheet: Figure 6
B_AHP amplitude [mV]						C_AHP time-to-minimum [ms]
wt_ECl = -87 mV	Ano2-/-_ECl = -87 mV		wt_ECl = -48 mV	Ano2-/-_ECl = -48 mV		wt_ECl = -87 mV	Ano2-/-_ECl = -87 mV		wt_ECl = -48 mV	Ano2-/-_ECl = -48 mV
-13.9466	-4.34792		-8.30031	-7.35036		240.742	285.712		147.338	226.555
-6.04253	-6.16493		-7.97072	-8.4861		166.965	149.455		176.306	160.084
-9.36922	-9.04189		-3.16551	-12.3881		146.245	155.603		105.656	110.457
-7.47657	-8.91975		-7.38092	-6.1771		216.913	188.049		188.317	164.436
-14.9935	-8.32839		-8.463	-10.6318		203.663	167.601		195.496	291.398
-8.15256	-11.3827		-6.75623	-6.69355		154.375	149.486		127.922	306.885
-10.351	-8.4226		-7.69894	-10.8363		146.716	156.834		152.538	137.079
-11.1176	-4.68695		-9.36962	-7.18253		175.43	179.189		159.971	250.323
-11.088	-9.31743		-7.48088	-7.96655		128.601	180.658		138.436	116.166
-14.775	-6.75022		-8.37765	-7.81158		179.189	205.302		128.77	169.749
-13.1949	-11.9595		-6.05131	-9.6595		177.55	147.459		155.506	163.08
-16.5637	-9.84586		-7.10113	-7.54016		107.055	198.774		161.695	200.074
-7.28968	-9.86284		-7.98995	-12.0925		203.833	146.547		122.273	154.149
-11.4559	-13.7009		-15.2986	-8.00743		318.896	142.647		126.933	196.004
-10.1937	-8.94759		-14.155	-8.3721		233.875	197.135		124.079	187.667
-10.7251	-8.26915		-14.2943	-9.25451		170.993	226.838		175.43	131.37
-13.1869	-11.5656		-9.15779	-11.1699		298.576	153.895		229.664	159.943
-12.3187	-9.67934		-15.5024	-4.83235		157.258	157.484		123.344	186.367
-11.2401	-8.25061		-10.0104	-7.81501		150.927	195.665		130.268	143.127
-9.73138			-6.81568	-12.3383		178.03			109.468	155.534
			-7.83724	-8.65008					190.917	138.407
			-12.0602	-11.055					270.756	219.179
			-8.96598	-10.3393					262.334	177.55
			-5.86767	-10.1261					266.658	229.33
			-10.3928	-9.6788					223.955	246.988
			-8.66664	-8.89833					223.22	192.895
			-9.15769	-10.412					238.82	194.196
				-7.94516						210.842
				-11.8371						141.657
				-11.0229						168.251
				-9.19751						92.3887

## Sheet: Figure 8
B_eIPSC amplitude [% baseline]																						D_reduction of eIPSC amplitude [%]
	wt																					wt	Ano2-/-
time [s]	0	15	30	45	60	75	90	105	130	145	160	175	190	205	220	235	250	265	280	295		70.0619	-8.85312
	103.951	72.7273	106.235	92.9081	97.8582	109.662	111.566	105.093	47.5964	35.0309	43.7887	68.5388	106.997	89.4812	119.562	103.57	148.501	124.131	125.274	138.601		60.1399	17.192
	114.685	94.6387	110.49	107.692	77.8555	113.753	57.8088	123.077	70.8625	62.9371	99.7669	112.354	111.422	113.753	134.266	123.543	81.5851	151.981	124.009	110.956		58.9575	5.12064
	100.659	84.3619	96.8244	86.7585	109.287	83.8826	110.725	127.501	100.18	68.544	86.2792	73.3373	121.27	98.7418	120.312	140.443	95.8658	139.005	109.766	133.253		45.3382	48.3606
	95.7953	107.495	89.9452	106.764	113.346	107.495	81.17	97.989	70.9324	52.6508	78.9762	117.002	78.245	96.5265	92.1389	112.614	95.064	76.7824	91.4077	95.7952		37.7616	56
	97.3236	100.049	90.3163	82.9197	105.888	102.774	131.971	88.7591	84.4769	50.9976	70.4623	90.7056	96.1557	107.835	111.338	93.0414	140.146	91.0949	98.1022	115.231		26.6936	37.7236
	114.055	90.5966	101.921	100.303	85.7431	125.379	79.272	102.73	47.725	76.0364	48.5339	65.5207	85.7432	53.3872	92.2143	69.5652	100.303	110.819	85.7432	76.8453		88.3598	41.9869
	48.6773	91.5344	62.963	119.577	120.106	115.873	102.116	139.153	91.5344	50.7937	79.3651	150.794	95.7672	97.3545	119.048	155.556	156.085	147.619	148.677	128.571		46.3399	37.8234
	94.7168	104.392	108.975	75.8752	94.2075	105.411	106.429	109.994	67.7276	63.6537	74.8568	95.7352	90.6429	90.6429	75.8752	99.2998	107.957	106.938	108.975	98.7906		23.4782	-9.27695
	93.913	96.5218	82.6087	111.304	106.087	97.3913	113.043	99.1304	64.3478	75.6522	104.348	123.478	133.043	185.217	128.696	120	109.565	104.348	110.435	135.652			19.4211
																							27.6556
	Ano2-/-																						56.3969
time [s]	0	15	30	45	60	75	90	105	130	145	160	175	190	205	220	235	250	265	280	295			23.6909
	115.895	98.1891	112.676	94.165	90.1409	91.7505	99.7988	97.3843	111.066	106.237	58.7525	173.038	63.5815	130.382	88.5312	103.823	140.04	100.604	123.139	158.551			27.3224
	79.0831	144.413	153.582	102.006	68.7679	60.745	88.2522	103.152	85.9599	85.9599	81.3754	91.6906	139.828	124.928	123.782	92.8367	99.7135	153.582	130.659	132.951
	111.866	105.958	100.837	95.7164	84.6873	99.6553	105.958	95.3225	73.2644	90.2019	72.0827	79.1728	78.7789	85.4751	87.4446	49.6307	48.0551	73.2644	77.5972	52.388
	77.8689	99.1803	93.4426	121.312	114.754	80.3279	109.836	103.279	60.6557	54.918	53.2787	76.2295	82.7869	80.3279	85.2459	100	89.3443	74.5902	83.6065	82.7869
	100	117.333	78.6667	108	85.3333	138.667	73.3333	98.6667	133.333	42.6667	122.667	65.3333	42.6667	81.3333	81.3333	181.333	36	81.3333	36	40
	85.8537	94.9594	112.52	96.2602	83.9024	137.886	78.0488	110.569	58.5366	72.8455	52.0325	83.9024	71.5447	120.976	97.561	70.2439	86.5041	46.8293	89.1057	102.764
	74.9766	122.962	119.963	70.478	110.216	125.961	83.9738	91.4714	59.9812	49.4845	65.2296	77.9756	91.4714	78.7254	92.2212	91.4714	78.7254	105.717	129.709	65.9794
	80.6423	64.2284	54.2373	137.021	139.161	97.0562	124.175	103.479	106.334	65.6557	94.9153	86.3515	109.902	61.3738	87.0651	55.6646	33.5415	51.3827	59.9465	80.6423
	45.839	141.337	121.146	123.329	38.7449	128.24	134.789	66.5757	32.1964	75.8526	18.0082	52.9331	51.296	63.3015	121.146	75.8526	61.1187	61.1187	108.595	79.6726
	91.1298	106.816	71.7087	77.6844	157.61	67.2269	104.575	123.249	98.5995	103.828	174.79	162.092	180.019	164.332	161.345	87.395	171.055	171.802	147.899	163.585
	124.199	110.622	97.5487	71.9045	110.119	92.0176	90.0063	103.583	74.4186	75.9271	72.9101	73.4129	99.0572	82.4639	99.0572	84.4752	114.142	118.667	80.4525	110.622
	86.6841	82.5065	111.749	99.7389	96.6057	89.8172	103.916	128.982	74.1514	72.5848	88.7728	74.1514	84.0731	111.749	75.1958	86.1619	100.783	67.8851	62.141	89.295
	107.476	95.3413	99.0971	92.4521	102.853	93.3189	108.053	101.408	92.7411	77.7176	79.74	89.563	88.1185	80.6067	89.563	103.72	80.0289	110.654	100.253	96.7859
	93.9891	111.749	103.825	102.186	94.2623	104.918	93.1694	95.9016	84.9727	68.5792	85.2459	81.1475	43.4426	90.1639	86.0656	33.0601	91.5301	81.1475	76.2295	85.2459

## Sheet: S1 Figure
CT values for calculation of fold expression
IO				OE				Re				OB				CbH				CbV
Ywhaz	Gusb	Ano2		Ywhaz	Gusb	Ano3		Ywhaz	Gusb	Ano4		Ywhaz	Gusb	Ano5		Ywhaz	Gusb	Ano6		Ywhaz	Gusb	Ano7
19.5758	28.7314	27.7189		21.8798	27.2588	25.9245		21.1797	28.1884	27.0358		19.9752	26.6757	31.9223		19.5637	23.8873	30.1967		20.4259	26.1492	30.884
19.9163	28.625	27.5259		22.6875	25.9182	25.3148		21.1681	27.7883	27.2418		19.5668	26.6855	30.899		19.8473	24.5636	30.2631		20.4967	26.1882	30.8966
18.9281	27.9756	29.1526		21.8361	27.9535	22.1276		17.4549	30.6387	26.7354		15.792	29.2052	31.2815		20.0044	29.9031	27.6041		21.2939	30.6334	28.2522
18.9165	27.9294	28.993		21.6004	27.7972	22.2239		17.5445	30.5134	26.7939		15.7916	29.0161	31.5297		20.2201	29.9306	27.3994		21.3561	30.953	28.3036
20.6388	25.9279	30.0415		21.7196	27.9742	25.6913		22.6723	29.6363	26.9869		18.8217	26.267	29.0684		19.021	26.8857	28.7133		20.4986	29.9326	31.9644
20.9144	26.4102	29.8478		21.8376	27.8623	25.5631		22.3847	29.7273	27.1818		18.9673	26.3366	28.827		18.9239	26.8817	28.8298		20.2988	30.2154	32.0705
19.7884	29.8946	29.851		19.8309	25.6753	27.4298		18.6462	32.1184	26.858		15.3882	28.6922	28.8451		22.1097	31.9683	33.9143		20.0381	30.0963	30.9785
18.6519	29.9739	29.863		19.3554	24.5398	26.2776		18.611	32.2968	27.0444		15.2757	28.7868	28.8031		22.9136	31.9546	33.7282		20.152	30.1485	31.0125
19.9144	29.3479	29.1375		22.4038	29.1802	26.0953		20.2302	26.1239	30.3211		18.9161	24.9335	30.9329		20.2854	30.1848	34.2305		20.1907	29.5899	29.7316
19.9911	29.4175	28.9323		22.1799	29.1284	26.4181		20.2973	25.9352	30.332		18.8674	25.5915	30.6895		20.1647	30.2126	34.1663		20.1358	29.9799	30.2409
19.9183	29.483	28.5225		22.6069	29.3953	26.9405		16.4456	28.6708	30.002		15.1625	27.9572	30.9189		20.1058	30.3071	33.2981		19.7167	29.9678	30.9489
20.0377	29.6479	28.6774		22.7899	29.2862	26.8528		16.3136	28.412	30.0071		15.281	27.9146	30.8957		20.0757	30.6039	32.9947		19.7756	29.9001	31.3096
18.9116	28.276	26.0491		22.6647	29.4855	26.6059										20.1057	29.9524	30.1231
18.8457	28.4813	26.5076		22.2899	29.2161	26.6841										20.4485	29.9349	29.7762
19.0995	28.5309	27.9614		22.5902	29.9482	25.9698										19.8597	30.0396	30.5445
19.1958	28.259	27.8626		22.9926	29.937	26.2027										20.0253	29.9408	30.7318
				22.14	28.897	26.9575
				22.1846	28.9428	26.8743
				21.9202	28.6626	25.3042
				21.2813	27.959	25.9142
				21.2261	27.6633	25.0729
				21.9077	28.2192	26.5963
				21.7933	28.2979	26.5888
				22.5718	29.4564	26.2058
				22.5207	29.4844	26.1827
				22.7245	29.4347	26.0767
				22.5191	29.5059	25.9762

## Sheet: S2 Figure
A_spontaneous simple spike activity_ACSF [Hz]					B_spontaneous simple spike activity_ACSF + 20 µM gabazine [Hz]					C_input resistance [MΩ]					D_simple spike threshold_threshold activation [mV]					D_simple spike threshold_moderate activation [mV]					D_simple spike threshold_strong activation [mV]
wt_ECl = -87 mV	Ano2-/-_ECl = -87 mV	wt_ECl = -48 mV	Ano2-/-_ECl = -48 mV		wt_ECl = -87 mV	Ano2-/-_ECl = -87 mV	wt_ECl = -48 mV	Ano2-/-_ECl = -48 mV		wt_ECl = -87 mV	Ano2-/-_ECl = -87 mV	wt_ECl = -48 mV	Ano2-/-_ECl = -48 mV		wt_ECl = -87 mV	Ano2-/-_ECl = -87 mV	wt_ECl = -48 mV	Ano2-/-_ECl = -48 mV		wt_ECl = -87 mV	Ano2-/-_ECl = -87 mV	wt_ECl = -48 mV	Ano2-/-_ECl = -48 mV		wt_ECl = -87 mV	Ano2-/-_ECl = -87 mV	wt_ECl = -48 mV	Ano2-/-_ECl = -48 mV
24.875	61.375	46.5	38.625		33	36.625	90.75	43.375		56.0292	69.2321	45.5744	58.1083		-55.9808	-49.357	-54.6381	-52.2348		-50.2614	-47.523	-52.2799	-49.4327		-46.913	-44.733	-48.4583	-44.6121
41.875	68	58.625	16.375		50.625	57.125	41.875	36.5		87.5064	57.3549	48.3514	56.2544		-50.8323	-58.443	-45.8106	-53.6099		-47.7537	-47.614	-49.9468	-50.7107		-46.967	-44.691	-49.2403	-45.6755
67.125	92.375	60.5	29.125		85.5	31.75	73.625	39.125		65.5197	66.6045	45.5957	40.141		-52.0118	-52.2009	-53.3852	-44.4331		-50.9836	-57.19	-46.9837	-51.7402		-46.02	-44.12	-42.6829	-50.3477
36.125	35	59	42.75		86.875	57.125	53.25	39.5		56.5079	59.4707	64.0743	43.5568		-52.216	-53.408	-52.09	-45.7823		-42.2557	-48.761	-49.7026	-48.5598		-44.791	-47.473	-47.5609	-43.8075
37.375	21.25	69	64.875		52.625	43	51.5	38.125		64.5056	45.3259	78.765	121.291		-52.416	-49.588	-50.6337	-53.6639		-48.667	-50.003	-48.5093	-48.2373		-45.737	-46.263	-45.5929	-44.1682
42.125	50.875	38	41.375		26.625	72.875	69.75	88		75.9299	86.9485	60.9279	63.3815		-48.575	-52.271	-54.6231	-46.7034		-53.735	-49.834	-52.9845	-42.0142		-47.91	-45.196	-50.2205	-35.6376
40.125	60.5	36.75	63.125		66.5	36.5	71.875	50.125		68.6079	70.4732	55.6422	52.2687		-45.707	-51.184	-47.3691	-53.0436		-48.11	-46.905	-49.837	-50.3449		-48.159	-41.934	-47.2383	-43.3983
32.375	46.125	26.375	37.75		81	55.875	92.625	83.75		53.5455	77.3954	76.2131	74.4987		-52.179	-50.802	-57.9711	-49.8166		-49.258	-51.538	-53.7408	-44.6185		-41.187	-29.905	-50.432	-40.8694
49.5	53	46.875	46		56.375	70.375	58.5	45.625		71.5461	47.2253	41.8053	66.2598		-51.727	-46.789	-55.6212	-52.2098		-50.507	-47.998	-55.3922	-49.8873		-41.732	-46.497	-53.5462	-45.6398
61.75	41.5	41	38.5		43.25	79.75	61.625	60.375		59.6156	84.8465	43.8737	59.4655		-51.906	-50.745	-53.424	-55.3975		-51.272	-34.097	-52.4885	-46.866		-48.761	-48.773	-50.2077	-40.4703
	39	86.375	58.75		82.75	72.25	58.125	58.75		52.7572	50.2677	40.5434	59.9134		-46.943	-51.07	-54.3242	-50.4151		-49.848	-49.587	-49.7897	-49.0064		-44.509	-42.847	-45.8289	-44.2497
	78.875	47.5	46.75		82.125	92.125	40.75	63.625		56.8265	51.7114	42.5585	75.5818		-53.119	-48.528	-54.2617	-55.5056		-48.98	-47.733	-42.2059	-54.745		-46.793	-46.547	-38.6058	-50.7021
		47.625	22.75			76	70.75	45.75		47.2926	44.9621	45.6375	51.1283		-50.592	-49.099	-50.4284	-56.6348		-47.915	-38.896	-50.1356	-50.0489		-45.761	-41.378	-46.095	-46.4455
		43.125	36.875			43.5	43	31.5		53.5524	54.4294	58.5615	72.1729		-47.508	-48.37	-55.0862	-53.5469		-47.222	-48.599	-47.4722	-50.4725		-42.767	-33.957	-44.8772	-46.8167
		28.5	66			43.25	78.875	53.25		57.3105	46.6321	88.8733	62.3389		-50.128	-51.673	-48.1849	-52.5953		-48.96	-45.936	-48.4466	-50.3969		-47.312	-47.005	-47.6584	-47.1591
		44.875	30.875			21.75	62	31.625		56.7909	40.7804	95.4027	47.1544		-53.283	-49.729	-55.0222	-51.0301		-50.694	-46.409	-48.1695	-47.5167		-43.872	-43.093	-47.1849	-46.3301
		47.5	30.875			90.125	66.375	61		84.8956	58.4112	47.1786	50.6556		-48.87	-54.644	-49.7234	-53.1913		-43.066	-35.847	-50.4558	-46.4971		-45.419	-49.561	-39.4556	-42.1163
			73.875			39.875	64.375	49.25		49.2752	53.0206	58.2213	79.213		-54.291	-49.557	-49.8233	-56.2994		-46.303	-47.772	-48.7237	-50.4752		-41.34	-40.161	-47.4446	-43.1556
			46.375			73.25	68.375	28.5		70.4675	58.2023	54.0018	57.3083		-50.165	-52.228	-52.6709	-52.1616		-49.967	-50.959	-46.4232	-52.7257		-40.846	-43.665	-48.4101	-46.4913
						61.875	102.625	65		64.0019	51.6393	65.6708	44.2548		-52.956	-52.191	-54.0426	-51.508		-47.247	-48.586	-46.9473	-49.6779		-43.219	-41.54	-38.5311	-49.5731
						83.625	36.375	47.625		43.9311	59.31	62.9182	58.6898		-48.312	-49.616	-50.1556	-55.6054		-50.17	-50.258	-49.1602	-50.0222		-46.9	-45.312	-41.59	-42.8052
						72.125	44.875	39.125		48.2675	74.0228	74.2862	73.8546		-49.564	-55.371	-50.2322	-49.6645		-47.375	-49.855	-44.1467	-49.1459		-43.091	-47.318	-41.5222	-46.5508
						65	45.5	40.75		89.0418	46.3719	38.1488	54.0617		-54.178	-51.392	-49.8483	-50.5753		-43.362	-46.212	-46.9083	-43.6158		-48.254	-47.604	-43.5678	-41.3203
							40.25	37.375		47.353	69.2321	42.7543	80.9425		-53.575	-57.171	-47.6362	-53.0228		-50.215	-52.625	-46.8856	-44.9824		-43.649	-50.131	-43.373	-43.9021
							56.875	79.75		70.6066	65.2893	84.4523	79.3018		-48.77	-54.808		-42.7912		-46.919	-42.097	-46.1855	-47.7371			-45.449	-43.9868	-35.8518
							28.25	31.125		62.2855	57.7652	79.2357	84.4523			-50.994		-40.5977		-50.006	-45.938	-47.3407	-40.1645			-47.26	-41.7538	-34.601
							53.25	22.5		48.4194	49.9704	91.5248	71.2352			-54.005		-53.7954		-46.831	-42.685	-48.1477	-38.6845				-46.4341	-41.4497
							56.375	83.875		56.892	69.666	51.7278	146.331			-56.002		-46.0968		-48.315	-48.313	-44.81	-49.4809					-51.9794
							44.875	70.875		64.7015	58.2043	52.9321	76.2037			-55.304		-48.1599		-44.869	-50.983	-48.4472	-46.7455					-42.1091
							40.75			50.6325	64.5374	60.1494	68.2687					-54.1906		-46.536	-49.761		-54.0359
										97.767	67.5626	68.0675	80.3194							-48.038	-51.123		-46.9242
										77.6253	62.1314	81.5769	88.3242							-48.835	-50.509
										57.009	55.1804		76.0186							-50.212	-50.954
										88.1014	52.0247		72.4627							-46.556
										64.4309	57.114		64.6532							-47.984
										71.1349	51.2946		54.1444							-47.052
										66.6441	45.0817		64.6532
										76.2742			54.1444
										74.3729
										57.3735

## Sheet: S3 Figure
A_AHP amplitude_threshold activation [mV]					A_AHP time-to-minimum_threshold activation [ms]					B_AHP amplitude_moderate activation [mV]					B_AHP time-to-minimum_moderate activation [ms]
wt_ECl = -87 mV	Ano2-/-_ECl = -87 mV	wt_ECl = -48 mV	Ano2-/-_ECl = -48 mV		wt_ECl = -87 mV	Ano2-/-_ECl = -87 mV	wt_ECl = -48 mV	Ano2-/-_ECl = -48 mV		wt_ECl = -87 mV	Ano2-/-_ECl = -87 mV	wt_ECl = -48 mV	Ano2-/-_ECl = -48 mV		wt_ECl = -87 mV	Ano2-/-_ECl = -87 mV	wt_ECl = -48 mV	Ano2-/-_ECl = -48 mV
-4.49771	-10.3058	-3.93832	-2.65001		217.388	228.755	187.859	249.23		-12.5006	-11.2002	-6.15127	-4.45505		199.105	246.757	156.537	238.12
-11.664	-10.6514	-6.18994	-3.93673		210.383	189.651	188.028	226.049		-8.91623	-17.0892	-6.71344	-5.21225		212.984	192.25	196.339	197.809
-7.92443	-10.3204	-3.32658	-4.54935		208.744	201.292	144.269	165.498		-3.91155	-12.2635	-3.38902	-9.58902		161.566	271.465	123.717	119.456
-3.2809	-10.6561	-5.38677	-5.19442		203.373	265.136	217.739	162.898		-12.4106	-6.71386	-7.71014	-6.11454		176.261	132.133	194.728	144.127
-7.48674	-12.2061	-5.6997	-7.9256		194.549	212.99	227.519	298.58		-9.55204	-5.40482	-8.51449	-10.5858		176.095	280.984	184.099	274.099
-8.45383	-6.13356	-4.7213	-5.34891		194.384	344.204	141.498	352.339		-11.8716	-8.72753	-6.50823	-5.1756		164.364	155.025	111.647	306.799
-10.2843	-6.56098	-6.177	-3.75043		183.275	154.757	156.198	212.17		-5.24859	-4.60844	-7.30414	-7.61747		208.965	183.472	126.996	140.198
-5.0354	-6.8044	-5.46231	-3.77923		222.844	224.686	211.039	302.339		-6.95828	-5.49388	-8.02827	-5.23379		233.325	239.909	147.378	267.569
-5.92049	-3.57605	-5.24912	-4.14407		278.86	238.453	159.788	164.028		-4.66936	-5.96701	-6.44665	-6.46921		99.2496	178.431	146.558	145.597
-3.60144	-8.12611	-5.24998	-4.23557		108.917	271.809	170.078	194.53		-5.707	-5.38802	-7.05281	-6.95746		113.942	171.554	150.799	155.378
-6.80532	-4.40047	-2.74134	-4.6087		146.252	202.117	232.919	229.23		-6.22578	-7.06641	-5.07713	-7.20215		185.423	133.645	176.438	163.859
-9.12498	-3.2041	-3.69312	-4.57805		230.622	238.69	135.958	234.869		-7.63317	-3.84528	-7.05091	-6.46241		248.587	199.459	147.208	201.739
-3.84472	-4.07113	-7.32379	-5.04961		181.014	238.82	121.597	161.428		-6.0164	-4.13576	-8.42286	-8.55072		289.645	171.021	129.004	142.276
-6.28711	-5.73752	-14.0974	-5.29742		162.894	336.136	210.7	242.049		-11.2674	-7.73138	-15.0151	-5.76534		162.373	150.204	206	217.23
-9.03348	-7.07999	-8.07183	-5.80837		231.923	296.72	233.88	195.378		-6.44282	-3.87678	-8.94174	-6.49758		142.307	198.26	275.505	146.247
-4.37283	-6.65124	-6.11985	-3.96701		329.112	177.55	142.318	160.438		-6.18901	-6.28959	-12.4547	-5.9212		154.375	204.341	139.237	145.908
-5.785	-5.2582	-7.99584	-6.65257		306.263	225.198	140.968	199.618		-10.4683	-8.86233	-14.013	-10.1832		188.317	235.586	130.848	162.247
-7.0353	-5.34902	-7.97617	-3.32632		153.725	163.023	202.558	235.35		-5.45116	-10.3085	-12.7767	-3.47839		181.308	297.905	167.618	182.459
-4.42597	-3.77201	-6.08505	-3.95563		131.879	292.245	232.749	204.82		-14.3867	-5.26777	-6.95874	-6.05622		184.078	218.924	264.071	151.477
-3.16808	-5.83708	-10.3932	-4.04014		139.707	142.647	224.099	161.908		-8.6929	-10.9921	-8.80295	-9.67257		191.595	171.36	252.488	159.138
-7.90577	-3.6194	-7.90893	-4.761		210.531	129.59	152.919	173.979		-14.4951	-9.46323	-13.6666	-7.20066		119.783	191.873	123.887	137.258
-7.77836	-4.08908	-5.99849	-5.88887		202.363	206.772	204.509	248.41		-12.0694	-8.02562	-6.18148	-9.28302		198.943	191.087	122.367	223.59
-7.33253	-4.75431	-2.89955	-4.6291		207.422	167.771	108.799	229.979		-6.22622	-9.23819	-6.57976	-7.09326		270.897	151.057	179.689	171.859
-5.82825	-2.38031	-4.92636	-7.91603		198.774	200.893	186.219	372.551		-8.07509	-7.88687	-8.12805	-9.73053		210.672	177.214	299.011	337.159
-7.53504	-3.8696	-5.81765	-10.6868		179.669	237.356	324.488	195.208		-5.67533	-4.20571	-8.17022	-9.50233		421.44	229.59	271.717	222.459
-5.98476	-9.71692	-3.51202	-5.76293		250.323	217.556	197.159	244.17		-6.69584	-7.7634	-6.22732	-8.40877		264.012	255.633	252.558	244.728
-7.60585	-6.1043	-5.55383	-7.96188		214.911	257.611	253.23	244.65		-7.91542	-9.60089	-8.31593	-7.3255		187.498	210.616	220.989	206.537
-4.1025	-10.279	-6.22411	-5.4414		425.848	212.693	224.269	305.59		-11.6059	-11.0522	-7.69263	-9.8989		308.552	157.823	209.399	193.569
-4.80418	-7.60162	-7.23194	-5.43088		271.208	215.42	249.06	248.629		-11.7713	-7.80983	-6.56849	-4.82502		188.176	155.845	273.979	247.11
-5.68295	-7.21619	-4.99312	-7.5685		182.608	154.234	199.76	204.028		-7.72274	-7.62209		-10.2602		177.55	179.419		189.979
-9.56716	-8.4396	-5.20168	-5.4839		330.596	204.178	297.329	238.29		-4.19258			-12.6207		193.546			140.848
-7.69326	-3.84173		-8.40839		205.952	201.204		198.148		-9.34479			-10.1199		249.904			166.148
-4.3768	-4.88071		-10.8498		208.072	134.959		195.859		-10.3652			-6.45574		178.708			100.955
-2.84652	-4.33185		-8.94139		241.844	206.568		144.608		-11.8441					184.032
-6.69815	-6.26125		-7.07717		262.899	260.295		182.318
-6.52883	-2.89203		-2.41582		233.027	263.532		78.0014
-7.02262	-4.42476				163.701	308.722
	-2.72244					363.38
	-7.10024					218.309
	-5.64554					194.026
	-5.37113					169.433
	-4.64671					194.026
	-6.86642					180.614

## Sheet: S4 Figure
Paired pulse ratio
wt			Ano2-/-
before depolarization	after depolarization		before depolarization	after depolarization
0.81884	1.65217		0.93388	0.80303
0.86364	0.61481		0.7	0.77333
0.57143	0.68531		0.8843	0.82969
0.72388	1.02778		0.66667	0.53731
1.01754	1.12977		0.25676	0.55
0.46457	0.55319		1.01176	1.26786
0.79848	1.21875		0.95082	1.48485
0.69444	0.944		0.91724	1.1413
1.00877	0.8046		1.38525	0.06475
			1.08485	0.35252
			0.744	0.78723
			0.89879	0.89209
			0.60114	0.52045
			0.77477	0.77363
